# Supplementary material for: 10-Ethyl-3-(5-methyl-1,3,4-oxadiazol-2-yl)-10H-phenothia­zine
Source: Acta Crystallogr Sect E Struct Rep Online. 2012 Feb 10;68(Pt 3):o649. doi: 10.1107/S160053681200462X (PMC3295441; doi:10.1107/S160053681200462X)
Supplement: Supplementary file 1 [file e-68-0o649-sup1.cif]

##############################################################################
#                                                                            #
# This CIF contains the data in a paper accepted for publication in          #
# Acta Crystallographica Section E. It conforms to the requirements of       #
# Notes for Authors for Acta Crystallographica Section E, and has been       #
# peer reviewed under the auspices of the IUCr Commission on Journals.       #
#                                                                            #
# Full details of the Crystallographic Information File format               #
# are given in the paper "The Crystallographic Information File (CIF):       #
# a New Standard Archive File for Crystallography" by S. R. Hall, F. H.      #
# Allen and I. D. Brown [Acta Cryst. (1991), A47, 655-685].                  #
#                                                                            #
# The current version of the core CIF dictionary is obtainable from          #
# ftp://ftp.iucr.org/pub/cif_core.dic.                                       #
#                                                                            #
# Software is freely available for graphical display of the structure(s)     #
# in this CIF. For information consult the CIF software page                 #
# http://www.iucr.org/resources/cif/software.                                #
#                                                                            #
# This file may be used for bona fide research purposes within the           #
# scientific community so long as proper attribution is given to the journal # 
# article from which it was obtained.                                        #
#                                                                            #
##############################################################################
data_I
_audit_creation_method     SHELXL-97
_chemical_name_systematic
;
10-Ethyl-3-(5-methyl-1,3,4-oxadiazol-2-yl)-10<i>H</i>-phenothiazine
;
_chemical_name_common     ?
_chemical_formula_moiety     'C17 H15 N3 O S'
_chemical_formula_sum     'C17 H15 N3 O S'
_chemical_formula_iupac     'C17 H15 N3 O S'
_chemical_formula_weight     309.38
_chemical_melting_point     ?
_symmetry_cell_setting     triclinic
_symmetry_space_group_name_H-M     'P -1'
_symmetry_space_group_name_Hall     '-P 1'
loop_
    _symmetry_equiv_pos_as_xyz
    'x, y, z'
    '-x, -y, -z'
_cell_length_a     7.6752(4)
_cell_length_b     8.2913(4)
_cell_length_c     12.9469(8)
_cell_angle_alpha     84.870(4)
_cell_angle_beta     82.569(4)
_cell_angle_gamma     63.696(3)
_cell_volume     731.92(7)
_cell_formula_units_Z     2
_cell_measurement_reflns_used     2708
_cell_measurement_theta_min     3.04
_cell_measurement_theta_max     31.57
_cell_measurement_temperature     293(2)
_exptl_crystal_description     block
_exptl_crystal_colour     yellow
_exptl_crystal_size_max     0.15
_exptl_crystal_size_mid     0.15
_exptl_crystal_size_min     0.10
_exptl_crystal_density_diffrn     1.404
_exptl_crystal_density_meas     ?
_exptl_crystal_density_method     'not measured'
_exptl_crystal_F_000     324
_exptl_absorpt_coefficient_mu     0.226
_exptl_absorpt_correction_type     multi-scan
_exptl_absorpt_process_details     '(SADABS; Sheldrick, 2004)'
_exptl_absorpt_correction_T_min     0.968
_exptl_absorpt_correction_T_max     0.979
_exptl_special_details     ?
_diffrn_ambient_temperature     293(2)
_diffrn_radiation_type     MoK\a
_diffrn_radiation_wavelength     0.71073
_diffrn_radiation_source     'fine-focus sealed tube'
_diffrn_radiation_monochromator     graphite
_diffrn_measurement_device_type     'Bruker SMART APEX'
_diffrn_measurement_method     '\f and \w scans'
_diffrn_detector_area_resol_mean     ?
_diffrn_reflns_number     5348
_diffrn_reflns_av_R_equivalents     0.0197
_diffrn_reflns_av_sigmaI/netI     0.0275
_diffrn_reflns_theta_min     2.74
_diffrn_reflns_theta_max     25.00
_diffrn_reflns_theta_full     25.00
_diffrn_measured_fraction_theta_max     0.996
_diffrn_measured_fraction_theta_full     0.996
_diffrn_reflns_limit_h_min     -9
_diffrn_reflns_limit_h_max     9
_diffrn_reflns_limit_k_min     -9
_diffrn_reflns_limit_k_max     9
_diffrn_reflns_limit_l_min     -15
_diffrn_reflns_limit_l_max     12
_diffrn_standards_number     ?
_diffrn_standards_interval_count     ?
_diffrn_standards_interval_time     ?
_diffrn_standards_decay_%     ?
_refine_special_details
;
Refinement of <i>F</i>^2^ against ALL reflections. The weighted <i>R</i>-factor
<i>wR</i> and goodness of fit <i>S</i> are based on <i>F</i>^2^, conventional
<i>R</i>-factors <i>R</i> are based on <i>F</i>, with <i>F</i> set to zero for
negative <i>F</i>^2^. The threshold expression of <i>F</i>^2^ >
\s(<i>F</i>^2^) is used only for calculating <i>R</i>-factors(gt) <i>etc</i>.
and is not relevant to the choice of reflections for refinement.
<i>R</i>-factors based on <i>F</i>^2^ are statistically about twice as large
as those based on <i>F</i>, and <i>R</i>- factors based on ALL data will be
even larger.
;
_reflns_number_total     2554
_reflns_number_gt     2217
_reflns_threshold_expression     I>2\s(I)
_refine_ls_structure_factor_coef     Fsqd
_refine_ls_matrix_type     full
_refine_ls_R_factor_all     0.0449
_refine_ls_R_factor_gt     0.0393
_refine_ls_wR_factor_gt     0.1027
_refine_ls_wR_factor_ref     0.1071
_refine_ls_goodness_of_fit_ref     1.052
_refine_ls_restrained_S_all     1.052
_refine_ls_number_reflns     2554
_refine_ls_number_parameters     201
_refine_ls_number_restraints     0
_refine_ls_hydrogen_treatment     constr
_refine_ls_weighting_scheme     calc
_refine_ls_weighting_details
         'calc w=1/[\s^2^(Fo^2^)+(0.0547P)^2^+0.2148P] where P=(Fo^2^+2Fc^2^)/3'
_atom_sites_solution_hydrogens     geom
_atom_sites_solution_primary     direct
_atom_sites_solution_secondary     difmap
_refine_ls_shift/su_max     0.000
_refine_ls_shift/su_mean     0.000
_refine_diff_density_max     0.329
_refine_diff_density_min     -0.276
_refine_ls_extinction_method     none
_refine_ls_extinction_coef     ?
loop_
    _atom_type_symbol
    _atom_type_description
    _atom_type_scat_dispersion_real
    _atom_type_scat_dispersion_imag
    _atom_type_scat_source
    'C' 'C' 0.0033 0.0016
                         'International Tables Vol C Tables 4.2.6.8 and 6.1.1.4'
    'H' 'H' 0.0000 0.0000
                         'International Tables Vol C Tables 4.2.6.8 and 6.1.1.4'
    'N' 'N' 0.0061 0.0033
                         'International Tables Vol C Tables 4.2.6.8 and 6.1.1.4'
    'O' 'O' 0.0106 0.0060
                         'International Tables Vol C Tables 4.2.6.8 and 6.1.1.4'
    'S' 'S' 0.1246 0.1234
                         'International Tables Vol C Tables 4.2.6.8 and 6.1.1.4'
_computing_data_collection     'SMART (Bruker, 2001)'
_computing_cell_refinement     'SAINT (Bruker, 2001)'
_computing_data_reduction     'SAINT (Bruker, 2001)'
_computing_structure_solution     'SHELXTL (Sheldrick, 2008)'
_computing_structure_refinement     'SHELXTL (Sheldrick, 2008)'
_computing_molecular_graphics
              'DIAMOND (Brandenburg & Putz, 2004) and SHELXTL (Sheldrick, 2008)'
_computing_publication_material     'SHELXTL (Sheldrick, 2008)'
loop_
    _atom_site_type_symbol
    _atom_site_label
    _atom_site_fract_x
    _atom_site_fract_y
    _atom_site_fract_z
    _atom_site_U_iso_or_equiv
    _atom_site_adp_type
    _atom_site_calc_flag
    _atom_site_refinement_flags
    _atom_site_occupancy
    _atom_site_symmetry_multiplicity
    _atom_site_disorder_assembly
    _atom_site_disorder_group
    S S1 0.37243(8) 0.17365(6) 0.11098(4) 0.05078(19) Uani d . 1 1 . .
    O O1 0.39396(19) 0.69128(15) -0.27750(9) 0.0430(3) Uani d . 1 1 . .
    C C12 0.2887(2) 0.3831(2) 0.04285(13) 0.0353(4) Uani d . 1 1 . .
    N N1 0.0965(2) 0.54971(18) 0.19818(11) 0.0410(4) Uani d . 1 1 . .
    C C10 0.3234(3) 0.5423(2) -0.11819(13) 0.0388(4) Uani d . 1 1 . .
    C C6 0.0893(3) 0.3994(2) 0.25572(13) 0.0376(4) Uani d . 1 1 . .
    C C7 0.1642(2) 0.5454(2) 0.09210(13) 0.0371(4) Uani d . 1 1 . .
    C C1 0.2039(3) 0.2227(2) 0.22245(13) 0.0377(4) Uani d . 1 1 . .
    N N2 0.5266(2) 0.3956(2) -0.27726(12) 0.0460(4) Uani d . 1 1 . .
    C C13 0.4168(3) 0.5350(2) -0.22376(13) 0.0388(4) Uani d . 1 1 . .
    C C11 0.3653(3) 0.3829(2) -0.05932(13) 0.0382(4) Uani d . 1 1 . .
    H H11 0.4470 0.2736 -0.0898 0.046 Uiso calc R 1 1 . .
    C C9 0.1961(3) 0.7029(2) -0.07199(14) 0.0452(5) Uani d . 1 1 . .
    H H9 0.1633 0.8110 -0.1103 0.054 Uiso calc R 1 1 . .
    C C5 -0.0285(3) 0.4198(2) 0.34965(14) 0.0450(4) Uani d . 1 1 . .
    H H5 -0.1070 0.5351 0.3734 0.054 Uiso calc R 1 1 . .
    C C15 0.0098(3) 0.7238(2) 0.24919(15) 0.0454(5) Uani d . 1 1 . .
    H H15A 0.0783 0.7936 0.2189 0.054 Uiso calc R 1 1 . .
    H H15B 0.0307 0.7016 0.3224 0.054 Uiso calc R 1 1 . .
    N N3 0.5841(2) 0.4600(2) -0.37384(12) 0.0477(4) Uani d . 1 1 . .
    C C8 0.1174(3) 0.7040(2) 0.03038(14) 0.0453(5) Uani d . 1 1 . .
    H H8 0.0307 0.8133 0.0592 0.054 Uiso calc R 1 1 . .
    C C2 0.1976(3) 0.0770(2) 0.28143(15) 0.0462(5) Uani d . 1 1 . .
    H H2 0.2731 -0.0388 0.2577 0.055 Uiso calc R 1 1 . .
    C C14 0.5034(3) 0.6320(2) -0.36985(13) 0.0424(4) Uani d . 1 1 . .
    C C4 -0.0320(3) 0.2730(3) 0.40882(15) 0.0498(5) Uani d . 1 1 . .
    H H4 -0.1109 0.2908 0.4716 0.060 Uiso calc R 1 1 . .
    C C16 -0.2063(3) 0.8351(3) 0.24062(18) 0.0573(6) Uani d . 1 1 . .
    H H16A -0.2300 0.8537 0.1685 0.086 Uiso calc R 1 1 . .
    H H16B -0.2488 0.9493 0.2713 0.086 Uiso calc R 1 1 . .
    H H16C -0.2773 0.7728 0.2766 0.086 Uiso calc R 1 1 . .
    C C3 0.0812(3) 0.1007(3) 0.37469(16) 0.0521(5) Uani d . 1 1 . .
    H H3 0.0790 0.0020 0.4140 0.063 Uiso calc R 1 1 . .
    C C17 0.5164(4) 0.7672(3) -0.44929(15) 0.0558(5) Uani d . 1 1 . .
    H H17A 0.5952 0.8184 -0.4272 0.084 Uiso calc R 1 1 . .
    H H17B 0.3878 0.8606 -0.4578 0.084 Uiso calc R 1 1 . .
    H H17C 0.5748 0.7102 -0.5145 0.084 Uiso calc R 1 1 . .
loop_
    _atom_site_aniso_label
    _atom_site_aniso_U_11
    _atom_site_aniso_U_22
    _atom_site_aniso_U_33
    _atom_site_aniso_U_12
    _atom_site_aniso_U_13
    _atom_site_aniso_U_23
    S1 0.0589(3) 0.0257(3) 0.0468(3) -0.0033(2) 0.0067(2) 0.00176(18)
    O1 0.0540(8) 0.0336(6) 0.0387(7) -0.0177(6) -0.0011(6) 0.0001(5)
    C12 0.0363(9) 0.0266(8) 0.0403(9) -0.0112(7) -0.0049(7) 0.0004(7)
    N1 0.0469(9) 0.0259(7) 0.0425(8) -0.0103(6) 0.0023(7) -0.0035(6)
    C10 0.0405(10) 0.0356(9) 0.0403(9) -0.0169(8) -0.0050(8) 0.0008(7)
    C6 0.0380(9) 0.0298(9) 0.0413(9) -0.0111(7) -0.0060(7) -0.0005(7)
    C7 0.0352(9) 0.0287(8) 0.0438(9) -0.0110(7) -0.0022(7) -0.0016(7)
    C1 0.0412(10) 0.0304(9) 0.0393(9) -0.0134(7) -0.0066(7) 0.0008(7)
    N2 0.0514(10) 0.0370(8) 0.0437(8) -0.0154(7) -0.0002(7) 0.0004(7)
    C13 0.0407(10) 0.0325(9) 0.0427(9) -0.0156(8) -0.0067(8) 0.0023(7)
    C11 0.0393(10) 0.0281(8) 0.0430(9) -0.0103(7) -0.0039(8) -0.0048(7)
    C9 0.0492(11) 0.0290(9) 0.0492(10) -0.0119(8) -0.0024(9) 0.0070(8)
    C5 0.0437(10) 0.0377(10) 0.0460(10) -0.0118(8) 0.0002(8) -0.0035(8)
    C15 0.0516(11) 0.0325(9) 0.0502(10) -0.0170(8) -0.0002(9) -0.0068(8)
    N3 0.0526(10) 0.0434(9) 0.0423(8) -0.0181(8) 0.0011(7) -0.0023(7)
    C8 0.0472(11) 0.0268(9) 0.0505(11) -0.0078(8) 0.0020(9) -0.0011(7)
    C2 0.0545(12) 0.0309(9) 0.0496(10) -0.0158(8) -0.0053(9) 0.0009(8)
    C14 0.0471(11) 0.0425(10) 0.0374(9) -0.0197(8) -0.0031(8) -0.0014(7)
    C4 0.0507(12) 0.0497(11) 0.0452(10) -0.0212(10) 0.0014(9) 0.0039(9)
    C16 0.0530(12) 0.0355(10) 0.0696(13) -0.0089(9) 0.0043(10) -0.0056(9)
    C3 0.0612(13) 0.0424(10) 0.0523(11) -0.0249(10) -0.0033(10) 0.0093(9)
    C17 0.0736(15) 0.0516(12) 0.0451(11) -0.0321(11) -0.0024(10) 0.0049(9)
_geom_special_details
;
All e.s.d.'s (except the e.s.d. in the dihedral angle between two l.s. planes)
are estimated using the full covariance matrix. The cell e.s.d.'s are taken
into account individually in the estimation of e.s.d.'s in distances, angles
and torsion angles; correlations between e.s.d.'s in cell parameters are only
used when they are defined by crystal symmetry. An approximate (isotropic)
treatment of cell e.s.d.'s is used for estimating e.s.d.'s involving l.s.
planes.
;
loop_
    _geom_bond_atom_site_label_1
    _geom_bond_atom_site_label_2
    _geom_bond_site_symmetry_2
    _geom_bond_distance
    _geom_bond_publ_flag
    S1 C1 . 1.7541(17) ?
    S1 C12 . 1.7583(17) ?
    O1 C14 . 1.362(2) ?
    O1 C13 . 1.365(2) ?
    C12 C11 . 1.376(2) ?
    C12 C7 . 1.409(2) ?
    N1 C7 . 1.402(2) ?
    N1 C6 . 1.413(2) ?
    N1 C15 . 1.472(2) ?
    C10 C9 . 1.387(2) ?
    C10 C11 . 1.392(2) ?
    C10 C13 . 1.452(2) ?
    C6 C5 . 1.394(2) ?
    C6 C1 . 1.407(2) ?
    C7 C8 . 1.402(2) ?
    C1 C2 . 1.387(2) ?
    N2 C13 . 1.287(2) ?
    N2 N3 . 1.411(2) ?
    C11 H11 . 0.9300 ?
    C9 C8 . 1.383(2) ?
    C9 H9 . 0.9300 ?
    C5 C4 . 1.388(3) ?
    C5 H5 . 0.9300 ?
    C15 C16 . 1.512(3) ?
    C15 H15A . 0.9700 ?
    C15 H15B . 0.9700 ?
    N3 C14 . 1.282(2) ?
    C8 H8 . 0.9300 ?
    C2 C3 . 1.379(3) ?
    C2 H2 . 0.9300 ?
    C14 C17 . 1.480(2) ?
    C4 C3 . 1.380(3) ?
    C4 H4 . 0.9300 ?
    C16 H16A . 0.9600 ?
    C16 H16B . 0.9600 ?
    C16 H16C . 0.9600 ?
    C3 H3 . 0.9300 ?
    C17 H17A . 0.9600 ?
    C17 H17B . 0.9600 ?
    C17 H17C . 0.9600 ?
loop_
    _geom_angle_atom_site_label_1
    _geom_angle_atom_site_label_2
    _geom_angle_atom_site_label_3
    _geom_angle_site_symmetry_1
    _geom_angle_site_symmetry_3
    _geom_angle
    _geom_angle_publ_flag
    C1 S1 C12 . . 101.74(8) ?
    C14 O1 C13 . . 102.81(13) ?
    C11 C12 C7 . . 121.19(15) ?
    C11 C12 S1 . . 116.40(12) ?
    C7 C12 S1 . . 122.15(13) ?
    C7 N1 C6 . . 123.14(14) ?
    C7 N1 C15 . . 118.30(14) ?
    C6 N1 C15 . . 118.23(14) ?
    C9 C10 C11 . . 118.04(16) ?
    C9 C10 C13 . . 122.68(16) ?
    C11 C10 C13 . . 119.26(15) ?
    C5 C6 C1 . . 117.04(16) ?
    C5 C6 N1 . . 121.22(15) ?
    C1 C6 N1 . . 121.73(15) ?
    C8 C7 N1 . . 121.38(15) ?
    C8 C7 C12 . . 116.46(15) ?
    N1 C7 C12 . . 122.11(15) ?
    C2 C1 C6 . . 120.68(16) ?
    C2 C1 S1 . . 116.70(13) ?
    C6 C1 S1 . . 122.48(13) ?
    C13 N2 N3 . . 106.45(14) ?
    N2 C13 O1 . . 112.02(15) ?
    N2 C13 C10 . . 128.50(16) ?
    O1 C13 C10 . . 119.47(15) ?
    C12 C11 C10 . . 121.51(15) ?
    C12 C11 H11 . . 119.2 ?
    C10 C11 H11 . . 119.2 ?
    C8 C9 C10 . . 120.70(16) ?
    C8 C9 H9 . . 119.6 ?
    C10 C9 H9 . . 119.6 ?
    C4 C5 C6 . . 121.87(17) ?
    C4 C5 H5 . . 119.1 ?
    C6 C5 H5 . . 119.1 ?
    N1 C15 C16 . . 114.91(16) ?
    N1 C15 H15A . . 108.5 ?
    C16 C15 H15A . . 108.5 ?
    N1 C15 H15B . . 108.5 ?
    C16 C15 H15B . . 108.5 ?
    H15A C15 H15B . . 107.5 ?
    C14 N3 N2 . . 106.14(14) ?
    C9 C8 C7 . . 122.01(16) ?
    C9 C8 H8 . . 119.0 ?
    C7 C8 H8 . . 119.0 ?
    C3 C2 C1 . . 121.15(17) ?
    C3 C2 H2 . . 119.4 ?
    C1 C2 H2 . . 119.4 ?
    N3 C14 O1 . . 112.57(15) ?
    N3 C14 C17 . . 129.09(17) ?
    O1 C14 C17 . . 118.33(16) ?
    C3 C4 C5 . . 120.19(17) ?
    C3 C4 H4 . . 119.9 ?
    C5 C4 H4 . . 119.9 ?
    C15 C16 H16A . . 109.5 ?
    C15 C16 H16B . . 109.5 ?
    H16A C16 H16B . . 109.5 ?
    C15 C16 H16C . . 109.5 ?
    H16A C16 H16C . . 109.5 ?
    H16B C16 H16C . . 109.5 ?
    C2 C3 C4 . . 119.06(17) ?
    C2 C3 H3 . . 120.5 ?
    C4 C3 H3 . . 120.5 ?
    C14 C17 H17A . . 109.5 ?
    C14 C17 H17B . . 109.5 ?
    H17A C17 H17B . . 109.5 ?
    C14 C17 H17C . . 109.5 ?
    H17A C17 H17C . . 109.5 ?
    H17B C17 H17C . . 109.5 ?
_iucr_refine_instructions_details
;
TITL a in P-1
CELL 0.71073   7.6752   8.2913  12.9469  84.870  82.569  63.696
ZERR    2   0.0004   0.0004   0.0008   0.004   0.004   0.003
LATT 1
SFAC C  H  N  O  S
UNIT 34 30 6 2 2
OMIT  -3.00  50.00
L.S. 4
ACTA
BOND $H
FMAP 2
PLAN 20
HTAB
mpla C7 C8 C9 C10 C11 C12
mpla C13 N2 N3 C14 O1
TEMP 0
WGHT    0.054700    0.214800
FVAR       0.66394
S1    5    0.372428    0.173648    0.110982    11.00000    0.05885    0.02570 =
         0.04679    0.00176    0.00673   -0.00326
O1    4    0.393955    0.691283   -0.277499    11.00000    0.05396    0.03358 =
         0.03867    0.00006   -0.00112   -0.01770
C12   1    0.288732    0.383148    0.042847    11.00000    0.03634    0.02657 =
         0.04028    0.00042   -0.00495   -0.01117
N1    3    0.096539    0.549714    0.198180    11.00000    0.04692    0.02594 =
         0.04248   -0.00350    0.00230   -0.01027
C10   1    0.323393    0.542306   -0.118193    11.00000    0.04055    0.03560 =
         0.04031    0.00085   -0.00500   -0.01685
C6    1    0.089316    0.399399    0.255717    11.00000    0.03797    0.02984 =
         0.04130   -0.00053   -0.00599   -0.01114
C7    1    0.164241    0.545393    0.092096    11.00000    0.03520    0.02872 =
         0.04378   -0.00160   -0.00221   -0.01101
C1    1    0.203912    0.222674    0.222447    11.00000    0.04119    0.03042 =
         0.03927    0.00082   -0.00656   -0.01341
N2    3    0.526553    0.395553   -0.277260    11.00000    0.05141    0.03699 =
         0.04365    0.00038   -0.00016   -0.01543
C13   1    0.416753    0.534985   -0.223759    11.00000    0.04067    0.03254 =
         0.04272    0.00230   -0.00675   -0.01557
C11   1    0.365316    0.382856   -0.059325    11.00000    0.03931    0.02809 =
         0.04295   -0.00476   -0.00391   -0.01025
AFIX  43
H11   2    0.446955    0.273641   -0.089755    11.00000   -1.20000
AFIX   0
C9    1    0.196080    0.702890   -0.071990    11.00000    0.04921    0.02903 =
         0.04924    0.00697   -0.00239   -0.01186
AFIX  43
H9    2    0.163297    0.810962   -0.110272    11.00000   -1.20000
AFIX   0
C5    1   -0.028490    0.419801    0.349648    11.00000    0.04371    0.03765 =
         0.04601   -0.00351    0.00018   -0.01178
AFIX  43
H5    2   -0.106972    0.535064    0.373366    11.00000   -1.20000
AFIX   0
C15   1    0.009768    0.723798    0.249189    11.00000    0.05160    0.03255 =
         0.05015   -0.00680   -0.00025   -0.01701
AFIX  23
H15A  2    0.078273    0.793603    0.218913    11.00000   -1.20000
H15B  2    0.030729    0.701591    0.322428    11.00000   -1.20000
AFIX   0
N3    3    0.584099    0.460010   -0.373840    11.00000    0.05257    0.04344 =
         0.04225   -0.00230    0.00112   -0.01805
C8    1    0.117385    0.704010    0.030375    11.00000    0.04718    0.02682 =
         0.05047   -0.00106    0.00197   -0.00777
AFIX  43
H8    2    0.030722    0.813337    0.059158    11.00000   -1.20000
AFIX   0
C2    1    0.197563    0.076978    0.281433    11.00000    0.05449    0.03089 =
         0.04962    0.00093   -0.00529   -0.01578
AFIX  43
H2    2    0.273103   -0.038753    0.257700    11.00000   -1.20000
AFIX   0
C14   1    0.503421    0.632023   -0.369854    11.00000    0.04706    0.04248 =
         0.03740   -0.00141   -0.00312   -0.01969
C4    1   -0.032024    0.272971    0.408817    11.00000    0.05070    0.04973 =
         0.04520    0.00388    0.00145   -0.02116
AFIX  43
H4    2   -0.110911    0.290760    0.471643    11.00000   -1.20000
AFIX   0
C16   1   -0.206316    0.835073    0.240617    11.00000    0.05303    0.03552 =
         0.06957   -0.00561    0.00427   -0.00892
AFIX 137
H16A  2   -0.229987    0.853729    0.168511    11.00000   -1.50000
H16B  2   -0.248790    0.949333    0.271295    11.00000   -1.50000
H16C  2   -0.277333    0.772792    0.276606    11.00000   -1.50000
AFIX   0
C3    1    0.081176    0.100682    0.374691    11.00000    0.06121    0.04241 =
         0.05229    0.00931   -0.00334   -0.02486
AFIX  43
H3    2    0.079017    0.001954    0.414017    11.00000   -1.20000
AFIX   0
C17   1    0.516440    0.767158   -0.449291    11.00000    0.07362    0.05156 =
         0.04514    0.00490   -0.00236   -0.03206
AFIX 137
H17A  2    0.595201    0.818363   -0.427178    11.00000   -1.50000
H17B  2    0.387810    0.860552   -0.457758    11.00000   -1.50000
H17C  2    0.574756    0.710227   -0.514473    11.00000   -1.50000
HKLF 4
REM  a in P-1
REM R1 =  0.0393 for   2217 Fo > 4sig(Fo)  and  0.0449 for all   2554 data
REM    201 parameters refined using      0 restraints
END
WGHT      0.0547      0.2148
REM Highest difference peak  0.329,  deepest hole -0.276,  1-sigma level  0.063
Q1    1   0.2641  0.1633  0.0850  11.00000  0.05    0.33
Q2    1  -0.3185  0.7735  0.2375  11.00000  0.05    0.19
Q3    1   0.4354  0.7390 -0.5133  11.00000  0.05    0.18
Q4    1   0.5519  0.1451  0.1048  11.00000  0.05    0.18
Q5    1   0.5050  0.1424  0.1869  11.00000  0.05    0.17
Q6    1   0.1821  0.3011  0.2481  11.00000  0.05    0.16
Q7    1   0.3563  0.3662  0.2107  11.00000  0.05    0.15
Q8    1  -0.0161  0.5481  0.1797  11.00000  0.05    0.15
Q9    1   0.2642  0.5030  0.2038  11.00000  0.05    0.14
Q10   1   0.5123  0.0773  0.0844  11.00000  0.05    0.14
Q11   1  -0.1616  0.7609  0.0402  11.00000  0.05    0.14
Q12   1  -0.2330  1.0418 -0.0124  11.00000  0.05    0.14
Q13   1   0.3685  0.2546  0.2623  11.00000  0.05    0.14
Q14   1  -0.1347  0.7209  0.2042  11.00000  0.05    0.14
Q15   1  -0.1916  0.5930  0.1702  11.00000  0.05    0.14
Q16   1   0.0738  0.8206 -0.2282  11.00000  0.05    0.13
Q17   1   0.2949  0.6870  0.1264  11.00000  0.05    0.13
Q18   1   0.1753  0.7704 -0.3187  11.00000  0.05    0.13
Q19   1   0.3775  0.5823  0.0760  11.00000  0.05    0.13
Q20   1   0.1187  0.7509  0.2538  11.00000  0.05    0.13
END
;
data_global
_journal_date_recd_electronic     2012-01-28
_journal_date_accepted     2012-02-03
_journal_name_full     'Acta Crystallographica, Section E'
_journal_year     2012
_journal_volume     68
_journal_issue      3
_journal_page_first     o649
_journal_page_last     o649
_journal_paper_category     QO
_journal_paper_doi     10.1107/S160053681200462X
_journal_coeditor_code     IS5065
loop_
    _publ_contact_author_name
    _publ_contact_author_address
    _publ_contact_author_email
    'Sun, Li-Cheng'
;
Dalian Institude of Technology
2 Linggong Road
116024 Dalian
People's Republic of China
;
;lichengs@kth.se
;
    'Liu, Jian-Hui'
;
Dalian Institude of Technology
2 Linggong Road
116024 Dalian
People's Republic of China
;
;liujh@dlut.edu.cn
;
_publ_contact_author_fax     (86)-411-84986245
_publ_contact_author_phone     (86)-411-84986245
_publ_section_title
;
10-Ethyl-3-(5-methyl-1,3,4-oxadiazol-2-yl)-10<i>H</i>-phenothiazine
;
loop_
    _publ_author_name
    _publ_author_footnote
    _publ_author_address
    'Pan, Yu-Zhen' .
;
College of Chemistry
Dalian University of Technology
116024 Dalian, Liaoning
People's Republic of China
;
    'Wang, You-Gui' .
;
College of Chemistry
Dalian University of Technology
116024 Dalian, Liaoning
People's Republic of China
;
    'Liu, Jian-Hui' .
;
State Key Laboratory of Fine Chemicals,
DUT-KTH Joint Education and Research Center on Molecular Devices,
Dalian University of Technology,
116024 Dalian, Liaoning
People's Republic of China
;
    'Sun, Li-Cheng' .
;
State Key Laboratory of Fine Chemicals,
DUT-KTH Joint Education and Research Center on Molecular Devices,
Dalian University of Technology, 116024 Dalian, Liaoning
People's Republic of China
and
Department of Chemistry, School of Chemical Science and Engineering,
KTH Royal Institute of Technology, Stockholm 10044, Sweden
;
