# Supplementary material for: 10-Ethyl-3-(5-methyl-1,3,4-oxadiazol-2-yl)-10H-phenothia­zine
Source: Acta Crystallogr Sect E Struct Rep Online. 2012 Feb 10;68(Pt 3):o649. doi: 10.1107/S160053681200462X (PMC3295441; doi:10.1107/S160053681200462X)
Supplement: Supplementary file 2 [file e-68-0o649-Isup3.hkl]

# 
# h,k,l, Fc-squared, Fo-squared, sigma(Fo-squared) and status flag 
# 
data_I
_shelx_title ' a in P-1' 
_shelx_refln_list_code          4 
_shelx_F_calc_maximum      175.68 
_exptl_crystal_F_000       324.00 
_reflns_d_resolution_high  0.8409 
 
loop_ 
 _symmetry_equiv_pos_as_xyz 
 'x, y, z' 
 '-x, -y, -z' 
 
_cell_length_a     7.6752 
_cell_length_b     8.2913 
_cell_length_c    12.9469 
_cell_angle_alpha  84.870 
_cell_angle_beta   82.569 
_cell_angle_gamma  63.696 
 
_shelx_F_squared_multiplier     1.000 
 
loop_ 
 _refln_index_h 
 _refln_index_k 
 _refln_index_l 
 _refln_F_squared_calc 
 _refln_F_squared_meas 
 _refln_F_squared_sigma 
 _refln_observed_status 
   2   0   0      849.50      817.54     21.12 o 
   3   0   0        0.13       -0.11      0.48 o 
   4   0   0      201.38      185.64      2.87 o 
   5   0   0      126.85      111.08      3.64 o 
   6   0   0        3.21        2.81      0.74 o 
   7   0   0       41.10       44.52      3.71 o 
   8   0   0        1.94        0.98      1.24 o 
  -7   1   0       47.93       59.01      2.52 o 
  -6   1   0       26.70       23.59      1.52 o 
  -5   1   0        0.42        0.28      0.64 o 
  -4   1   0        5.93       12.26      0.77 o 
  -3   1   0      111.25      153.24      2.87 o 
  -2   1   0     2075.82     1946.75     48.90 o 
   0   1   0     5875.81     5290.72    126.59 o 
   1   1   0       42.91       42.68      1.04 o 
   2   1   0       88.47      103.99      3.54 o 
   3   1   0      207.69      221.77      6.90 o 
   4   1   0       34.09       29.12      1.20 o 
   5   1   0      180.95      186.48      3.40 o 
   6   1   0       24.36       28.03      1.76 o 
   7   1   0        4.49        3.75      0.86 o 
   8   1   0       29.96       30.86      2.51 o 
  -7   2   0       21.30       18.13      1.56 o 
  -6   2   0       22.48       24.44      2.09 o 
  -5   2   0       96.36       84.34      5.88 o 
  -4   2   0      173.41      175.42      4.06 o 
  -3   2   0      180.73      185.78      3.38 o 
  -2   2   0       27.28       20.71      0.76 o 
  -1   2   0     1730.21     1681.14     27.24 o 
   0   2   0      495.89      493.57      8.22 o 
   1   2   0     2644.56     2623.12     35.37 o 
   2   2   0       51.85       47.14      0.98 o 
   3   2   0      825.75      778.63     13.52 o 
   4   2   0       89.42       83.72      2.88 o 
   5   2   0      152.74      145.39      2.83 o 
   6   2   0      269.89      269.75      8.27 o 
   7   2   0       10.15       11.62      1.07 o 
   8   2   0       21.53       23.51      1.85 o 
  -6   3   0        5.48        6.66      1.08 o 
  -5   3   0       56.16       48.66      2.07 o 
  -4   3   0      325.20      321.84      6.62 o 
  -3   3   0       50.78       54.80      1.56 o 
  -2   3   0      319.08      340.65      6.36 o 
  -1   3   0      185.28      174.84      2.77 o 
   0   3   0      284.89      285.51      4.05 o 
   1   3   0       21.55       18.41      0.49 o 
   2   3   0       55.87       59.87      1.09 o 
   3   3   0        1.59        1.96      0.25 o 
   4   3   0        4.33        5.09      0.60 o 
   5   3   0       56.21       58.19      1.21 o 
   6   3   0        5.33        4.91      0.42 o 
   7   3   0       38.91       43.16      1.31 o 
   8   3   0        7.15        5.88      0.93 o 
  -5   4   0       85.05       79.91      2.79 o 
  -4   4   0        4.51        2.22      0.63 o 
  -3   4   0       22.63       21.36      1.28 o 
  -2   4   0      150.59      144.84      3.32 o 
  -1   4   0        2.03        3.54      0.33 o 
   0   4   0       19.36       19.07      0.60 o 
   1   4   0      602.31      592.14      6.35 o 
   2   4   0      122.70      121.22      2.08 o 
   3   4   0        7.14        8.87      0.43 o 
   4   4   0        0.51        0.95      0.23 o 
   5   4   0        5.94        7.66      0.42 o 
   6   4   0      126.49      138.21      2.31 o 
   7   4   0        0.71        0.16      0.37 o 
   8   4   0       19.67       18.42      2.34 o 
  -4   5   0        7.99        7.61      0.98 o 
  -3   5   0       39.90       38.54      1.85 o 
  -2   5   0       69.74       65.86      2.26 o 
  -1   5   0      933.83      900.80     15.43 o 
   0   5   0       46.33       44.56      1.08 o 
   1   5   0       48.68       57.51      1.00 o 
   2   5   0      101.22      103.74      1.70 o 
   3   5   0      411.18      457.92      5.37 o 
   4   5   0      134.03      140.44      2.40 o 
   5   5   0      159.09      158.92      3.38 o 
   6   5   0       68.57       64.21      1.67 o 
   7   5   0       46.10       51.95      2.35 o 
   8   5   0       41.25       43.62      2.28 o 
   9   5   0        3.04        2.52      1.29 o 
  -4   6   0       70.83       70.98      2.63 o 
  -3   6   0      131.70      143.92      6.10 o 
  -2   6   0       53.63       59.89      3.90 o 
  -1   6   0       58.57       59.53      1.97 o 
   0   6   0        0.81        1.15      0.57 o 
   1   6   0     1868.56     1841.32     24.92 o 
   2   6   0       17.33       18.24      0.81 o 
   3   6   0       38.29       35.47      1.00 o 
   4   6   0      143.42      137.36      2.44 o 
   5   6   0      159.84      154.05      3.03 o 
   6   6   0       46.81       52.48      1.55 o 
   7   6   0        0.11       -0.45      0.47 o 
   8   6   0        0.10        0.10      0.72 o 
  -2   7   0        8.54        8.42      1.63 o 
  -1   7   0        0.28        0.47      0.47 o 
   0   7   0       76.53       75.73      2.38 o 
   1   7   0      287.88      281.43      5.81 o 
   2   7   0      146.72      148.72      5.73 o 
   3   7   0      175.80      176.74      3.45 o 
   4   7   0       24.87       24.61      0.92 o 
   5   7   0       31.02       29.95      1.05 o 
   6   7   0       40.23       42.37      1.62 o 
   7   7   0        2.33        2.61      0.83 o 
   8   7   0        2.72        1.59      0.87 o 
  -1   8   0       18.88       17.74      2.11 o 
   0   8   0       89.45       93.67      2.95 o 
   1   8   0       30.86       33.51      1.60 o 
   2   8   0      198.90      199.00      4.61 o 
   3   8   0       40.99       41.40      1.69 o 
   4   8   0      105.48       99.26      2.57 o 
   5   8   0       10.84        9.78      0.77 o 
   6   8   0       12.00       12.26      0.84 o 
   7   8   0       22.04       24.07      1.80 o 
   1   9   0       29.82       24.98      1.54 o 
   2   9   0        3.45        1.48      0.61 o 
   3   9   0       19.46       19.94      1.32 o 
   4   9   0        0.03        0.39      0.50 o 
   5   9   0       13.94       13.46      0.94 o 
   6   9   0        4.16        2.81      0.74 o 
  -6  -9   1       23.29       19.43      1.02 o 
  -5  -9   1       24.99       24.92      1.28 o 
  -4  -9   1       39.49       39.44      2.21 o 
  -3  -9   1       50.49       50.38      2.05 o 
  -2  -9   1       33.23       34.37      1.73 o 
  -1  -9   1        1.70        1.67      0.77 o 
  -7  -8   1        7.65        6.59      1.16 o 
  -6  -8   1       71.71       74.29      2.08 o 
  -5  -8   1       11.21       13.65      0.82 o 
  -4  -8   1       86.46       83.32      2.19 o 
  -3  -8   1       10.35       10.13      0.81 o 
  -2  -8   1       10.70        9.34      0.92 o 
  -1  -8   1       18.74       18.34      1.23 o 
   0  -8   1       57.21       55.41      5.12 o 
   1  -8   1       50.97       57.66      5.08 o 
  -8  -7   1       21.37       18.65      3.11 o 
  -7  -7   1        0.04        0.57      0.63 o 
  -6  -7   1       15.10       16.82      0.94 o 
  -5  -7   1        1.65        1.36      0.37 o 
  -4  -7   1        0.91        0.26      0.27 o 
  -3  -7   1        0.49        0.65      0.34 o 
  -2  -7   1       47.59       40.68      1.34 o 
  -1  -7   1      390.19      380.48      7.41 o 
   0  -7   1       49.40       50.34      4.91 o 
   1  -7   1      122.02      120.09      3.30 o 
   2  -7   1       18.02       15.83      1.95 o 
  -8  -6   1       53.84       63.26      4.66 o 
  -7  -6   1       19.46       17.80      0.96 o 
  -6  -6   1       29.24       26.15      1.09 o 
  -5  -6   1       16.21       15.92      1.10 o 
  -4  -6   1       10.21       11.88      0.74 o 
  -3  -6   1        0.02        0.15      0.23 o 
  -2  -6   1       74.16       72.24      1.97 o 
  -1  -6   1      151.90      145.75      2.79 o 
   0  -6   1      285.52      291.02      5.83 o 
   1  -6   1      412.12      427.51      8.17 o 
   2  -6   1      146.22      145.05      3.67 o 
   3  -6   1        0.55       -0.36      0.75 o 
   4  -6   1       27.09       28.33      1.73 o 
  -8  -5   1       45.47       50.64      5.04 o 
  -7  -5   1       23.65       30.89      1.21 o 
  -6  -5   1        1.88        2.37      0.46 o 
  -5  -5   1        1.17        1.35      0.63 o 
  -4  -5   1        2.62        1.85      0.30 o 
  -3  -5   1      601.75      622.25      8.01 o 
  -2  -5   1     1045.26     1064.80     14.85 o 
  -1  -5   1      433.15      425.68      5.46 o 
   0  -5   1        4.33        2.47      0.31 o 
   1  -5   1      531.65      511.70     15.19 o 
   2  -5   1       56.84       56.49      1.50 o 
   3  -5   1        1.88        0.93      0.53 o 
   4  -5   1        3.97        2.59      0.77 o 
  -8  -4   1       11.40       10.82      1.79 o 
  -7  -4   1       35.11       36.11      1.28 o 
  -6  -4   1       46.32       48.82      1.18 o 
  -5  -4   1       45.14       43.43      1.14 o 
  -4  -4   1       66.26       71.72      1.27 o 
  -3  -4   1     1305.46     1420.42     24.64 o 
  -2  -4   1       21.16       17.95      0.84 o 
  -1  -4   1      484.33      499.73      6.05 o 
   0  -4   1        1.91        1.62      0.20 o 
   1  -4   1        8.22        7.52      0.58 o 
   2  -4   1        1.14        2.98      0.54 o 
   3  -4   1      424.60      417.94      8.05 o 
   4  -4   1       41.72       41.02      1.85 o 
   5  -4   1        0.31       -0.29      0.61 o 
  -8  -3   1       14.58       16.61      1.66 o 
  -7  -3   1      112.81      117.28      2.20 o 
  -6  -3   1       88.32       90.69      1.74 o 
  -5  -3   1        1.48        2.49      0.35 o 
  -4  -3   1      276.31      263.39      3.57 o 
  -3  -3   1      102.43      101.55      1.71 o 
  -2  -3   1      720.60      754.18      9.22 o 
  -1  -3   1      192.43      187.46      2.92 o 
   0  -3   1      159.86      170.10      2.68 o 
   1  -3   1     1303.03     1256.10     20.62 o 
   2  -3   1      292.40      263.89      4.08 o 
   3  -3   1      112.65       97.15      2.26 o 
   4  -3   1       36.82       31.17      1.50 o 
   5  -3   1       79.94       84.00      4.29 o 
   6  -3   1        1.33        1.82      0.78 o 
  -8  -2   1        3.29        1.17      2.10 o 
  -7  -2   1        0.67       -0.52      0.54 o 
  -6  -2   1        6.30        7.01      0.62 o 
  -5  -2   1       41.48       40.27      1.50 o 
  -4  -2   1       10.41       13.97      0.76 o 
  -3  -2   1        2.33        2.91      0.24 o 
  -2  -2   1      701.13      678.93     11.54 o 
  -1  -2   1       33.04       36.38      0.95 o 
   0  -2   1        6.23        6.84      0.35 o 
   1  -2   1      100.64      104.64      2.15 o 
   2  -2   1       26.09       24.25      0.79 o 
   3  -2   1       16.23       20.94      1.22 o 
   4  -2   1        2.45        2.40      0.50 o 
   5  -2   1      125.95      124.28      3.47 o 
   6  -2   1       63.40       75.96      2.80 o 
   7  -2   1        0.18       -0.07      0.78 o 
  -8  -1   1        3.89        4.09      1.06 o 
  -7  -1   1       11.59       11.96      2.71 o 
  -6  -1   1        8.95        9.79      1.52 o 
  -5  -1   1      124.89      116.37      2.99 o 
  -4  -1   1      177.22      151.36      4.62 o 
  -3  -1   1        0.17        0.75      0.25 o 
  -2  -1   1     1186.38     1171.44     19.48 o 
  -1  -1   1     1135.62     1130.90     28.06 o 
   1  -1   1     1012.60      920.22     20.35 o 
   2  -1   1       17.36       12.49      0.80 o 
   3  -1   1      178.48      178.04      4.30 o 
   4  -1   1        4.79        1.87      0.61 o 
   5  -1   1      146.92      159.12      3.43 o 
   6  -1   1       11.01        9.92      1.14 o 
   7  -1   1       49.84       57.89      2.58 o 
  -8   0   1       11.27        9.63      1.28 o 
  -7   0   1        8.71       10.14      1.17 o 
  -6   0   1        0.22       -0.09      0.50 o 
  -5   0   1        6.46        6.62      0.81 o 
  -4   0   1      405.38      407.52      6.74 o 
  -3   0   1      656.05      636.37      9.20 o 
  -2   0   1      620.14      630.79     10.78 o 
  -1   0   1      367.86      376.99      8.55 o 
   1   0   1      577.27      601.51     15.63 o 
   2   0   1     6137.44     5892.00    100.79 o 
   3   0   1       29.61       27.05      0.94 o 
   4   0   1      544.76      554.41     10.43 o 
   5   0   1       10.19       11.45      1.20 o 
   6   0   1       33.12       28.25      1.74 o 
   7   0   1        0.77        0.12      0.72 o 
   8   0   1       28.51       31.64      2.06 o 
  -7   1   1        6.55        4.87      1.76 o 
  -6   1   1      189.24      195.39      4.79 o 
  -5   1   1       20.93       23.73      1.35 o 
  -4   1   1      391.03      381.04      6.10 o 
  -3   1   1        4.57        3.87      0.60 o 
  -2   1   1      909.11      910.15     12.69 o 
  -1   1   1      329.53      308.61      7.24 o 
   1   1   1      211.62      217.40      6.31 o 
   2   1   1     8054.94     7225.22    123.15 o 
   3   1   1       64.22       54.79      2.77 o 
   4   1   1       66.11       63.14      2.69 o 
   5   1   1       41.75       39.42      3.74 o 
   6   1   1      258.59      287.22     10.07 o 
   7   1   1       19.92       18.85      1.47 o 
   8   1   1        4.33        8.51      1.27 o 
  -7   2   1        1.02        1.29      0.79 o 
  -6   2   1        2.34        2.39      0.76 o 
  -5   2   1      125.07      129.08      3.47 o 
  -4   2   1       32.22       31.01      1.38 o 
  -3   2   1       43.40       54.33      1.43 o 
  -2   2   1      201.88      234.20      4.12 o 
  -1   2   1      251.33      232.06      4.22 o 
   0   2   1      221.94      233.96      4.12 o 
   1   2   1      113.38       97.84      3.18 o 
   2   2   1      232.84      230.63     10.63 o 
   3   2   1        0.51       -0.01      0.12 o 
   4   2   1      914.52      892.29     16.35 o 
   5   2   1        0.77        0.28      0.37 o 
   6   2   1        6.49        7.15      0.83 o 
   7   2   1       44.98       43.86      1.99 o 
   8   2   1        0.25        0.00      0.84 o 
  -6   3   1       64.07       64.89      2.59 o 
  -5   3   1       20.22       26.31      1.52 o 
  -4   3   1        0.89        0.89      0.50 o 
  -3   3   1      653.38      660.17     11.71 o 
  -2   3   1        2.84        9.20      0.67 o 
  -1   3   1      303.72      326.65      4.73 o 
   0   3   1      100.84      110.69      2.27 o 
   1   3   1       55.38       60.53      2.08 o 
   2   3   1      143.18      127.99      2.45 o 
   3   3   1        6.59        7.47      0.57 o 
   4   3   1        2.11        0.63      0.74 o 
   5   3   1       87.06       83.92      1.89 o 
   6   3   1       28.13       30.09      1.04 o 
   7   3   1        3.64        5.04      0.65 o 
   8   3   1        0.00        0.19      0.59 o 
   9   3   1        0.01       -0.68      0.82 o 
  -5   4   1        0.17       -0.35      0.53 o 
  -4   4   1        1.32        3.17      0.82 o 
  -3   4   1       47.18       40.09      1.59 o 
  -2   4   1      223.40      212.54      4.41 o 
  -1   4   1       40.78       42.59      1.05 o 
   0   4   1      127.75      128.56      2.13 o 
   1   4   1      575.31      595.32      7.15 o 
   2   4   1      138.33      145.97      2.14 o 
   3   4   1      571.50      556.18      6.35 o 
   4   4   1       17.68       20.68      0.74 o 
   5   4   1        5.18        5.40      0.43 o 
   6   4   1       37.15       35.86      1.19 o 
   7   4   1       17.58       16.63      0.98 o 
   8   4   1        5.15        1.84      1.16 o 
   9   4   1        5.18        3.22      1.54 o 
  -4   5   1      139.07      143.13      5.44 o 
  -3   5   1      255.14      269.14      5.72 o 
  -2   5   1        0.14        0.06      0.36 o 
  -1   5   1      159.65      151.59      2.69 o 
   0   5   1      166.93      187.52      3.02 o 
   1   5   1       14.16       12.92      0.48 o 
   2   5   1      150.89      148.00      2.52 o 
   3   5   1      155.37      145.06      2.08 o 
   4   5   1      128.62      120.33      2.13 o 
   5   5   1       94.42      103.23      2.20 o 
   6   5   1       32.28       30.91      2.17 o 
   7   5   1        7.92        8.04      1.46 o 
   8   5   1       27.06       28.83      2.04 o 
   9   5   1        6.41        6.37      1.84 o 
  -3   6   1       81.13       81.11      2.87 o 
  -2   6   1       21.49       20.35      1.22 o 
  -1   6   1        4.84        5.63      1.60 o 
   0   6   1       51.61       52.05      1.75 o 
   1   6   1      373.56      354.98     26.85 o 
   2   6   1      171.22      154.60      2.43 o 
   3   6   1       97.86      103.60      2.17 o 
   4   6   1      222.93      224.83      4.47 o 
   5   6   1      302.62      307.99      5.17 o 
   6   6   1        0.27        1.56      0.66 o 
   7   6   1        3.36        3.45      0.85 o 
   8   6   1        4.72        6.13      1.15 o 
  -2   7   1       84.11       85.46      4.31 o 
  -1   7   1       50.98       56.17      3.24 o 
   0   7   1        4.54        4.72      0.72 o 
   1   7   1      438.63      445.11      8.46 o 
   2   7   1       36.46       43.36      2.57 o 
   3   7   1      813.71      774.38     11.45 o 
   4   7   1        0.01        0.32      0.29 o 
   5   7   1       78.27       76.40      1.94 o 
   6   7   1        0.83        0.75      0.58 o 
   7   7   1       11.36       11.85      1.36 o 
   8   7   1        0.38        0.13      0.76 o 
  -1   8   1        4.46        3.06      1.29 o 
   0   8   1       27.67       25.49      1.49 o 
   1   8   1       15.17       12.89      1.70 o 
   2   8   1        1.67        2.52      0.59 o 
   3   8   1       10.69       12.01      0.96 o 
   4   8   1       43.72       41.01      1.41 o 
   5   8   1        0.10        0.03      0.33 o 
   6   8   1        0.00       -0.31      0.68 o 
   7   8   1        1.53        1.40      0.76 o 
   8   8   1        9.48        9.61      1.41 o 
   1   9   1       50.91       57.84      2.34 o 
   2   9   1      116.07      123.90      3.73 o 
   3   9   1        1.04        0.70      0.53 o 
   4   9   1        9.26        6.75      0.93 o 
   5   9   1        5.74        5.27      0.67 o 
   6   9   1        0.82        0.92      0.69 o 
   7   9   1        1.16        1.47      1.00 o 
  -6  -9   2        0.14        0.61      0.58 o 
  -5  -9   2        0.52        0.14      0.45 o 
  -4  -9   2        0.57        0.45      0.45 o 
  -3  -9   2       18.64       18.89      1.15 o 
  -2  -9   2       63.80       67.03      2.49 o 
  -1  -9   2        7.21        6.94      1.41 o 
  -7  -8   2       20.27       19.51      1.12 o 
  -6  -8   2       33.86       35.11      1.42 o 
  -5  -8   2       15.00       16.77      1.26 o 
  -4  -8   2        9.59       10.47      0.84 o 
  -3  -8   2       23.43       22.40      1.34 o 
  -2  -8   2       30.10       32.83      1.58 o 
  -1  -8   2       72.33       68.87      2.37 o 
   0  -8   2       51.78       58.35      2.23 o 
   1  -8   2        0.02       -0.48      0.47 o 
  -8  -7   2        0.51        0.44      0.73 o 
  -7  -7   2        0.46        0.72      0.83 o 
  -6  -7   2        0.26        0.02      0.34 o 
  -5  -7   2       38.99       34.62      1.26 o 
  -4  -7   2       35.13       34.42      1.28 o 
  -3  -7   2        3.85        4.28      0.54 o 
  -2  -7   2        0.74        0.80      0.38 o 
  -1  -7   2       25.98       25.18      1.29 o 
   0  -7   2      173.46      179.42      4.23 o 
   1  -7   2       67.37       69.47      2.36 o 
   2  -7   2        7.42       11.38      2.52 o 
  -8  -6   2        6.43        4.18      1.26 o 
  -7  -6   2       60.42       60.65      1.81 o 
  -6  -6   2       30.89       28.95      1.17 o 
  -5  -6   2       22.19       24.84      1.23 o 
  -4  -6   2       36.90       35.67      1.07 o 
  -3  -6   2      173.70      155.30      2.98 o 
  -2  -6   2      125.33      131.37      3.47 o 
  -1  -6   2      545.09      573.49      8.52 o 
   0  -6   2       49.74       51.27      1.75 o 
   1  -6   2       45.18       44.52      1.71 o 
   2  -6   2      111.34      111.08      3.07 o 
   3  -6   2       70.34       63.34      3.58 o 
  -8  -5   2        0.20        0.56      0.66 o 
  -7  -5   2       31.88       30.87      1.86 o 
  -6  -5   2       36.63       35.97      1.25 o 
  -5  -5   2        0.20        0.27      0.28 o 
  -4  -5   2        5.74        4.60      0.43 o 
  -3  -5   2       60.62       55.48      1.25 o 
  -2  -5   2       72.13       69.04      1.58 o 
  -1  -5   2       20.42       28.85      0.93 o 
   0  -5   2       82.10       80.41      1.43 o 
   1  -5   2      744.86      748.78     10.47 o 
   2  -5   2       23.91       25.47      0.99 o 
   3  -5   2       47.62       49.97      3.41 o 
   4  -5   2        6.76        6.65      1.02 o 
  -8  -4   2       22.95       27.09      1.44 o 
  -7  -4   2        0.45        0.48      0.35 o 
  -6  -4   2        2.70        3.10      0.47 o 
  -5  -4   2       69.67       66.43      3.10 o 
  -4  -4   2      432.90      414.96      5.96 o 
  -3  -4   2      583.26      594.92      8.67 o 
  -2  -4   2      888.91     1078.38     17.86 o 
  -1  -4   2      721.90      822.47     11.45 o 
   0  -4   2      393.15      429.89      6.29 o 
   1  -4   2      398.90      409.53      6.04 o 
   2  -4   2       80.74       75.72      1.69 o 
   3  -4   2      572.62      543.22      8.61 o 
   4  -4   2       83.12       84.37      2.73 o 
   5  -4   2       37.53       35.98      4.58 o 
  -8  -3   2        1.07        1.31      0.57 o 
  -7  -3   2       35.94       36.58      1.10 o 
  -6  -3   2       92.64       89.77      1.92 o 
  -5  -3   2       10.56        9.11      0.52 o 
  -4  -3   2       19.42       20.05      1.24 o 
  -3  -3   2       33.56       25.39      0.63 o 
  -2  -3   2       47.92       66.34      1.63 o 
  -1  -3   2      774.88      848.78     14.00 o 
   0  -3   2        3.33        0.65      0.22 o 
   1  -3   2      139.19      143.57      3.31 o 
   2  -3   2      158.83      164.24      3.45 o 
   3  -3   2       14.30       12.81      1.93 o 
   4  -3   2        1.47        0.69      0.46 o 
   5  -3   2       66.12       64.95      2.48 o 
   6  -3   2        3.02        2.52      0.87 o 
  -8  -2   2       43.85       42.04      2.52 o 
  -7  -2   2        0.97        1.54      0.75 o 
  -6  -2   2       38.95       38.87      2.95 o 
  -5  -2   2      444.36      447.83      8.32 o 
  -4  -2   2      371.12      394.75      7.24 o 
  -3  -2   2        9.25        8.60      0.38 o 
  -2  -2   2      153.58      151.02      2.28 o 
  -1  -2   2       12.22       11.03      0.61 o 
   0  -2   2        3.35        2.88      0.32 o 
   1  -2   2      132.79      125.06      2.50 o 
   2  -2   2      143.83      149.93      6.74 o 
   3  -2   2      738.08      701.69     13.47 o 
   4  -2   2       10.29       11.97      1.17 o 
   5  -2   2       38.75       33.23      2.61 o 
   6  -2   2       56.30       54.39      3.05 o 
   7  -2   2       39.79       36.04      5.54 o 
  -8  -1   2       13.24       13.07      1.66 o 
  -7  -1   2        1.83        1.32      0.65 o 
  -6  -1   2        2.14        2.90      0.68 o 
  -5  -1   2        5.07        5.93      1.61 o 
  -4  -1   2      721.26      732.26     12.75 o 
  -3  -1   2        8.35        7.08      0.47 o 
  -2  -1   2       31.43       30.95      1.00 o 
  -1  -1   2      216.80      220.87      3.64 o 
   0  -1   2        3.60        4.17      0.32 o 
   1  -1   2     1877.94     1908.03     41.81 o 
   2  -1   2      159.13      151.28      2.62 o 
   3  -1   2      416.72      421.91     13.61 o 
   4  -1   2       23.75       21.10      1.40 o 
   5  -1   2       62.17       63.06      2.66 o 
   6  -1   2       89.58       86.38      2.97 o 
   7  -1   2        0.43       -0.02      0.65 o 
  -7   0   2        0.02        0.12      0.55 o 
  -6   0   2      132.14      134.18      3.64 o 
  -5   0   2      220.40      232.44      5.02 o 
  -4   0   2       12.85       14.58      0.71 o 
  -3   0   2      243.28      236.90      3.78 o 
  -2   0   2       33.33       28.45      1.41 o 
  -1   0   2       31.84       29.13      0.93 o 
   1   0   2      386.37      380.31      6.71 o 
   2   0   2      267.47      297.16      9.01 o 
   3   0   2        0.48        1.57      0.77 o 
   4   0   2      204.00      184.27      7.01 o 
   5   0   2        8.46        8.11      1.09 o 
   6   0   2        0.25       -0.22      0.66 o 
   7   0   2       21.36       23.03      1.68 o 
   8   0   2        3.33        4.17      1.17 o 
  -7   1   2        1.45        0.59      0.75 o 
  -6   1   2       14.13       13.22      1.16 o 
  -5   1   2      173.61      168.36      4.01 o 
  -4   1   2       25.35       32.22      1.31 o 
  -3   1   2      136.46      125.50      2.30 o 
  -2   1   2      530.58      512.71      8.77 o 
  -1   1   2       40.07       41.11      1.32 o 
   0   1   2      326.76      311.27      7.10 o 
   1   1   2      640.99      629.89     14.07 o 
   2   1   2    30862.60    22682.70    556.61 o 
   3   1   2      887.99      884.03     23.82 o 
   4   1   2       37.80       32.64      2.56 o 
   5   1   2       77.28       75.43      4.22 o 
   6   1   2       29.90       26.91      2.77 o 
   7   1   2       14.85       16.31      1.66 o 
   8   1   2        0.05       -0.42      0.75 o 
  -7   2   2       16.98       19.50      1.59 o 
  -6   2   2       32.63       32.15      1.70 o 
  -5   2   2        0.03        0.00      0.46 o 
  -4   2   2      237.28      223.81      4.77 o 
  -3   2   2       97.07       99.35      2.46 o 
  -2   2   2      351.78      383.65      6.84 o 
  -1   2   2      516.39      587.09      9.84 o 
   0   2   2     1296.56     1307.75     21.57 o 
   1   2   2     3122.49     2838.03     70.17 o 
   2   2   2     6348.59     5940.46    193.66 o 
   3   2   2      317.66      289.25      5.90 o 
   4   2   2       97.99       87.43      2.48 o 
   5   2   2       52.38       53.99      3.52 o 
   6   2   2       46.34       45.25      1.84 o 
   7   2   2       15.05       13.54      2.18 o 
   8   2   2       24.94       26.68      1.77 o 
  -6   3   2       53.03       58.03      2.57 o 
  -5   3   2       90.76       90.77      2.82 o 
  -4   3   2        0.14        0.38      0.46 o 
  -3   3   2      182.67      171.56      3.79 o 
  -2   3   2       69.20       92.24      3.20 o 
  -1   3   2      533.17      595.30     10.14 o 
   0   3   2      262.97      291.80      3.65 o 
   1   3   2     1331.34     1374.65     14.31 o 
   2   3   2      414.63      368.84      4.39 o 
   3   3   2      186.54      194.11      3.31 o 
   4   3   2       59.40       55.73      1.34 o 
   5   3   2       97.79       98.56      1.99 o 
   6   3   2       87.78       91.09      2.94 o 
   7   3   2       56.32       58.98      4.04 o 
   8   3   2       12.81        9.83      1.16 o 
   9   3   2        5.51        6.76      1.45 o 
  -5   4   2        0.26       -0.01      0.91 o 
  -4   4   2       66.77       67.35      2.29 o 
  -3   4   2        6.46        4.90      0.67 o 
  -2   4   2      179.92      177.37      3.81 o 
  -1   4   2      525.69      570.17     12.76 o 
   0   4   2      443.85      445.32      7.84 o 
   1   4   2      336.90      355.89      4.00 o 
   2   4   2        0.08        0.68      0.18 o 
   3   4   2        0.04        0.10      0.11 o 
   4   4   2      108.45      105.15      2.39 o 
   5   4   2       11.46       10.17      0.61 o 
   6   4   2       55.06       57.45      2.30 o 
   7   4   2       33.92       38.83      1.97 o 
   8   4   2        2.61        3.90      1.47 o 
   9   4   2        0.00       -0.57      1.16 o 
  -4   5   2       21.13       19.81      1.39 o 
  -3   5   2      251.53      253.38      5.45 o 
  -2   5   2        2.76        3.37      0.58 o 
  -1   5   2        8.33       10.28      0.71 o 
   0   5   2       75.20       72.21      2.33 o 
   1   5   2       78.51       80.88      1.22 o 
   2   5   2        0.90        0.24      0.17 o 
   3   5   2      122.80      116.69      2.28 o 
   4   5   2       97.05       96.17      1.80 o 
   5   5   2       27.62       33.19      1.39 o 
   6   5   2        0.07        0.00      0.46 o 
   7   5   2       23.08       26.84      2.72 o 
   8   5   2       17.13       25.32      1.84 o 
   9   5   2        2.18        3.09      1.50 o 
  -3   6   2        3.07        5.75      1.44 o 
  -2   6   2       63.92       63.54      2.11 o 
  -1   6   2       21.89       27.63      1.21 o 
   0   6   2        7.31        6.01      0.94 o 
   1   6   2      163.68      155.59      3.85 o 
   2   6   2      249.49      231.38      3.94 o 
   3   6   2       12.35       11.41      0.56 o 
   4   6   2        8.72        7.75      0.72 o 
   5   6   2       80.23       74.10      1.77 o 
   6   6   2       30.22       27.16      1.71 o 
   7   6   2       12.44        9.09      1.18 o 
   8   6   2        4.22        2.92      0.87 o 
  -2   7   2       41.41       39.59      2.93 o 
  -1   7   2      123.82      116.15      4.97 o 
   0   7   2      201.31      196.78      3.64 o 
   1   7   2       76.35       75.49      2.50 o 
   2   7   2      110.24      109.73      2.87 o 
   3   7   2     1056.14     1031.95     14.87 o 
   4   7   2        2.80        3.02      0.46 o 
   5   7   2        5.86        6.96      0.60 o 
   6   7   2       23.04       21.55      2.31 o 
   7   7   2       70.38       76.34      4.51 o 
   8   7   2       23.66       31.44      3.15 o 
  -1   8   2       11.12       15.52      2.11 o 
   0   8   2        0.33       -0.16      0.73 o 
   1   8   2       14.09       16.80      1.21 o 
   2   8   2        0.03        0.43      0.47 o 
   3   8   2      383.36      367.06      6.14 o 
   4   8   2       17.28       18.51      0.96 o 
   5   8   2        1.60        1.01      0.68 o 
   6   8   2        5.93        5.29      1.45 o 
   7   8   2        9.26       10.23      1.95 o 
   8   8   2        8.10        7.10      1.72 o 
   1   9   2        0.55        0.63      0.59 o 
   2   9   2       65.00       65.53      2.40 o 
   3   9   2        4.27        3.45      0.72 o 
   4   9   2       91.67       91.90      2.36 o 
   5   9   2        1.32        1.39      0.75 o 
   6   9   2       61.13       63.42      2.93 o 
   7   9   2       10.57       13.86      2.18 o 
  -5  -9   3       19.00       20.83      1.43 o 
  -4  -9   3       13.21       13.49      1.21 o 
  -3  -9   3        9.90        8.90      1.59 o 
  -2  -9   3       50.75       59.34      3.64 o 
  -7  -8   3       11.28       11.41      0.94 o 
  -6  -8   3        0.01       -0.15      0.45 o 
  -5  -8   3      148.15      149.17      3.92 o 
  -4  -8   3       29.70       24.90      1.22 o 
  -3  -8   3        0.71        0.34      0.42 o 
  -2  -8   3       40.22       36.03      1.66 o 
  -1  -8   3       26.78       27.81      2.08 o 
   0  -8   3      177.22      190.32      4.69 o 
   1  -8   3       25.02       20.81      1.60 o 
  -7  -7   3      142.27      151.46      3.37 o 
  -6  -7   3       43.79       44.37      1.56 o 
  -5  -7   3        9.77        8.94      0.76 o 
  -4  -7   3      178.76      161.84      3.31 o 
  -3  -7   3       74.45       77.37      2.01 o 
  -2  -7   3      235.17      227.97      4.14 o 
  -1  -7   3      134.02      138.94      5.13 o 
   0  -7   3        7.00        7.51      0.85 o 
   1  -7   3       33.94       36.58      1.69 o 
   2  -7   3        3.99        4.14      0.80 o 
  -8  -6   3        3.18        3.16      0.65 o 
  -7  -6   3       44.77       42.90      1.52 o 
  -6  -6   3       39.21       39.06      2.02 o 
  -5  -6   3       37.32       38.70      1.34 o 
  -4  -6   3        7.25        6.96      0.55 o 
  -3  -6   3        2.33        1.89      0.41 o 
  -2  -6   3        1.16        2.26      0.44 o 
  -1  -6   3       11.05        9.60      0.64 o 
   0  -6   3       34.61       36.09      1.46 o 
   1  -6   3      576.71      573.00     10.54 o 
   2  -6   3       47.33       46.65      3.21 o 
   3  -6   3      171.32      168.03      6.53 o 
  -8  -5   3       20.07       20.80      1.11 o 
  -7  -5   3       89.94       94.17      2.33 o 
  -6  -5   3       62.04       68.17      1.84 o 
  -5  -5   3      124.90      125.83      3.35 o 
  -4  -5   3      238.77      239.63      4.95 o 
  -3  -5   3       13.03       13.98      0.80 o 
  -2  -5   3       83.21       88.66      1.89 o 
  -1  -5   3       33.88       31.36      0.99 o 
   0  -5   3      327.61      334.03      5.22 o 
   1  -5   3      107.00      107.98      2.72 o 
   2  -5   3      100.61       97.98      2.14 o 
   3  -5   3      224.79      223.42      3.68 o 
   4  -5   3       98.87      101.29      5.40 o 
  -8  -4   3       20.65       21.27      1.35 o 
  -7  -4   3        6.58        6.90      0.88 o 
  -6  -4   3      199.41      200.46      4.39 o 
  -5  -4   3       27.85       28.42      1.21 o 
  -4  -4   3        0.23        0.04      0.24 o 
  -3  -4   3       56.72       70.41      1.58 o 
  -2  -4   3        0.02        0.24      0.22 o 
  -1  -4   3      281.47      318.15      5.78 o 
   0  -4   3      709.38      771.46     10.83 o 
   1  -4   3      504.43      472.01      6.90 o 
   2  -4   3       19.99       17.42      0.93 o 
   3  -4   3      118.33      117.22      2.66 o 
   4  -4   3       14.92       13.83      1.19 o 
   5  -4   3       17.75       15.83      1.42 o 
  -8  -3   3       17.73       21.51      2.20 o 
  -7  -3   3        6.83        5.89      0.67 o 
  -6  -3   3       72.66       75.76      1.71 o 
  -5  -3   3       54.01       51.94      1.50 o 
  -4  -3   3        7.25        9.10      0.43 o 
  -3  -3   3      206.84      213.23      3.23 o 
  -2  -3   3        4.93        9.37      0.43 o 
  -1  -3   3     3337.62     3532.63     54.72 o 
   0  -3   3      531.60      579.39      9.81 o 
   1  -3   3      249.11      266.25      4.97 o 
   2  -3   3       70.61       63.74      1.75 o 
   3  -3   3      110.02      103.02      2.31 o 
   4  -3   3       51.71       38.73      2.07 o 
   5  -3   3      149.67      141.59      3.98 o 
   6  -3   3       37.00       40.18      2.12 o 
  -8  -2   3       39.97       46.32      2.61 o 
  -7  -2   3        6.39        5.90      1.02 o 
  -6  -2   3       21.79       18.49      1.32 o 
  -5  -2   3      241.29      226.67      4.61 o 
  -4  -2   3      779.64      825.05     14.15 o 
  -3  -2   3        1.59        3.83      0.71 o 
  -2  -2   3       43.49       44.72      0.89 o 
  -1  -2   3      310.39      339.09      5.55 o 
   0  -2   3      800.04      842.58     16.04 o 
   1  -2   3      421.72      414.73      7.16 o 
   2  -2   3        7.51        6.06      0.57 o 
   3  -2   3      299.13      295.01      4.92 o 
   4  -2   3      186.41      169.56      5.33 o 
   5  -2   3      109.87      107.76      6.30 o 
   6  -2   3       22.43       25.27      2.74 o 
   7  -2   3       35.16       38.34      2.37 o 
  -8  -1   3       41.84       48.12      2.86 o 
  -7  -1   3       15.53       18.40      1.66 o 
  -6  -1   3      149.83      153.99      3.81 o 
  -5  -1   3       37.87       40.29      2.04 o 
  -4  -1   3      299.48      344.89      6.39 o 
  -3  -1   3      599.87      617.63     10.59 o 
  -2  -1   3        3.28        1.14      0.18 o 
  -1  -1   3     1328.24     1339.27     20.91 o 
   0  -1   3      621.64      637.66     10.11 o 
   1  -1   3        1.40        1.18      0.23 o 
   2  -1   3       60.34       45.61      1.98 o 
   3  -1   3      201.22      173.15      4.45 o 
   4  -1   3        2.36        1.38      0.64 o 
   5  -1   3        0.94        1.25      0.69 o 
   6  -1   3        5.87        4.64      1.05 o 
   7  -1   3        0.43        0.26      0.75 o 
  -7   0   3       19.63       21.71      1.86 o 
  -6   0   3        0.06        0.56      0.66 o 
  -5   0   3       70.85       70.08      2.16 o 
  -4   0   3        0.55        0.66      0.32 o 
  -3   0   3      128.26      126.57      2.19 o 
  -2   0   3      458.69      439.13      7.51 o 
  -1   0   3      330.71      318.57      7.35 o 
   0   0   3      502.65      484.02     11.00 o 
   1   0   3        6.22        8.62      1.02 o 
   2   0   3     2746.52     2689.37     67.65 o 
   3   0   3      233.97      228.78      8.01 o 
   4   0   3      317.29      311.99     10.59 o 
   5   0   3       21.40       18.72      2.34 o 
   6   0   3        0.13        0.09      0.61 o 
   7   0   3       76.49       78.70      3.92 o 
   8   0   3       21.28       25.80      1.91 o 
  -7   1   3        3.90        2.64      0.83 o 
  -6   1   3       67.78       68.01      2.38 o 
  -5   1   3       18.53       14.75      3.52 o 
  -4   1   3       40.81       36.55      1.37 o 
  -3   1   3      125.34      120.64      2.84 o 
  -2   1   3      102.74      105.10      3.04 o 
  -1   1   3      223.05      225.97      5.44 o 
   0   1   3     3667.11     3204.59     51.38 o 
   1   1   3      709.38      755.63     10.50 o 
   2   1   3     1762.53     1735.62     23.76 o 
   3   1   3      187.25      181.28      6.69 o 
   4   1   3     2091.97     2193.94     56.65 o 
   5   1   3        9.94       10.10      1.86 o 
   6   1   3       53.67       50.14      3.70 o 
   7   1   3        1.56        0.70      1.09 o 
   8   1   3        4.04        4.95      1.93 o 
  -6   2   3       27.25       29.94      1.66 o 
  -5   2   3       53.77       56.90      3.04 o 
  -4   2   3      211.04      199.97      4.34 o 
  -3   2   3      123.60      115.93      2.71 o 
  -2   2   3      668.20      707.89     11.96 o 
  -1   2   3      139.83      151.92      2.91 o 
   0   2   3      257.80      247.40      3.63 o 
   1   2   3      168.67      150.64      2.39 o 
   2   2   3      710.88      749.16     12.91 o 
   3   2   3      264.40      269.89      8.87 o 
   4   2   3     2913.21     2957.40     49.02 o 
   5   2   3      276.36      280.57     10.07 o 
   6   2   3       46.32       55.67      3.88 o 
   7   2   3       24.12       28.49      3.04 o 
   8   2   3       60.59       56.33      4.31 o 
  -6   3   3       32.03       37.89      1.98 o 
  -5   3   3       59.31       55.81      2.44 o 
  -4   3   3        0.73        1.67      0.54 o 
  -3   3   3        3.91        3.23      0.58 o 
  -2   3   3      225.06      217.71      4.31 o 
  -1   3   3        0.04        4.54      0.79 o 
   0   3   3     1996.25     2077.09     24.34 o 
   1   3   3       13.51       18.52      0.43 o 
   2   3   3      143.50      132.37      1.98 o 
   3   3   3       83.31       85.68      2.44 o 
   4   3   3      579.40      582.49     10.34 o 
   5   3   3      224.54      246.59      9.12 o 
   6   3   3      187.63      189.33      7.94 o 
   7   3   3        0.21        0.05      0.79 o 
   8   3   3       27.36       33.33      3.52 o 
   9   3   3        4.76        4.22      1.03 o 
  -5   4   3       10.71       10.17      1.08 o 
  -4   4   3      253.78      256.33      5.54 o 
  -3   4   3      186.22      171.56      3.91 o 
  -2   4   3      170.74      188.51      6.65 o 
  -1   4   3      286.10      299.25      5.57 o 
   0   4   3        2.65       19.35      1.20 o 
   1   4   3      117.46       99.76      1.46 o 
   2   4   3        5.55        6.18      0.40 o 
   3   4   3       13.14       13.52      0.41 o 
   4   4   3       24.94       19.38      0.66 o 
   5   4   3        6.85        6.24      1.50 o 
   6   4   3       20.11       21.98      2.52 o 
   7   4   3        4.62        6.24      1.68 o 
   8   4   3       21.04       24.64      3.02 o 
   9   4   3        0.96        1.20      1.29 o 
  -4   5   3        3.35        4.32      1.32 o 
  -3   5   3       39.55       37.25      1.62 o 
  -2   5   3       69.85       67.20      2.72 o 
  -1   5   3        9.26        7.58      0.62 o 
   0   5   3       27.35       24.63      1.09 o 
   1   5   3      465.71      473.21      5.32 o 
   2   5   3       13.43       13.29      0.44 o 
   3   5   3        3.89        4.31      0.26 o 
   4   5   3        0.07        0.61      0.21 o 
   5   5   3      124.27      132.48      5.88 o 
   6   5   3        6.47        7.58      1.66 o 
   7   5   3        0.85        1.86      0.98 o 
   8   5   3        4.01        2.81      1.45 o 
   9   5   3        8.92        7.89      2.27 o 
  -3   6   3       19.84       16.59      1.51 o 
  -2   6   3       90.69       84.80      2.51 o 
  -1   6   3      668.17      656.92     11.66 o 
   0   6   3      111.82      109.29      2.72 o 
   1   6   3        2.43        1.93      0.34 o 
   2   6   3       33.03       34.41      1.01 o 
   3   6   3       49.57       50.95      1.17 o 
   4   6   3       81.35       77.93      1.83 o 
   5   6   3        0.14        0.38      0.40 o 
   6   6   3       51.67       53.65      3.65 o 
   7   6   3        5.63        5.40      1.63 o 
   8   6   3       11.17       11.39      2.27 o 
  -2   7   3       95.75       94.37      4.54 o 
  -1   7   3        4.47        5.01      1.27 o 
   0   7   3        9.11       10.04      0.92 o 
   1   7   3        8.23        9.03      1.25 o 
   2   7   3       52.70       51.88      1.25 o 
   3   7   3        3.69        4.98      0.53 o 
   4   7   3      242.51      227.14      4.11 o 
   5   7   3       25.16       24.77      1.74 o 
   6   7   3        1.32        1.93      0.95 o 
   7   7   3       69.91       79.69      4.83 o 
   8   7   3        3.03        2.52      1.38 o 
  -1   8   3       63.68       70.62      3.19 o 
   0   8   3       35.54       36.48      2.84 o 
   1   8   3       53.14       52.63      2.44 o 
   2   8   3       26.53       25.20      2.34 o 
   3   8   3      250.63      253.86      6.93 o 
   4   8   3       26.35       26.18      1.13 o 
   5   8   3      491.12      482.38     10.56 o 
   6   8   3       10.01       12.66      1.97 o 
   7   8   3       46.49       57.28      3.99 o 
   8   8   3        4.65        3.31      1.47 o 
   1   9   3        7.95        9.28      1.86 o 
   2   9   3        2.93        2.14      0.65 o 
   3   9   3        8.58        5.45      0.83 o 
   4   9   3       14.78       11.50      3.38 o 
   5   9   3       31.24       31.59      2.00 o 
   6   9   3        2.49        1.21      0.84 o 
  -5  -9   4        2.04        2.52      0.86 o 
  -4  -9   4       29.26       29.79      2.44 o 
  -3  -9   4        2.90        4.78      1.27 o 
  -2  -9   4       10.70        8.37      1.06 o 
  -6  -8   4        3.42        2.00      0.70 o 
  -5  -8   4       12.66       12.25      1.12 o 
  -4  -8   4       14.61       15.43      1.57 o 
  -3  -8   4       14.61       20.48      1.11 o 
  -2  -8   4       80.02       80.67      2.60 o 
  -1  -8   4        1.84        1.64      1.01 o 
   0  -8   4       57.36       67.36      2.45 o 
  -7  -7   4      107.21      106.90      2.71 o 
  -6  -7   4       13.15       11.05      1.54 o 
  -5  -7   4       42.21       42.05      2.22 o 
  -4  -7   4        1.16        0.09      0.51 o 
  -3  -7   4       64.72       61.66      1.77 o 
  -2  -7   4        0.35        0.95      0.43 o 
  -1  -7   4        0.02        0.74      0.46 o 
   0  -7   4       24.71       26.96      1.40 o 
   1  -7   4       51.63       50.69      2.01 o 
   2  -7   4      131.64      142.56      3.88 o 
  -8  -6   4       10.51       11.81      0.94 o 
  -7  -6   4      162.49      160.01      3.41 o 
  -6  -6   4        1.73        1.72      0.51 o 
  -5  -6   4       34.32       37.71      1.36 o 
  -4  -6   4       20.54       19.72      1.15 o 
  -3  -6   4        2.06        1.39      0.67 o 
  -2  -6   4       96.01       92.86      2.09 o 
  -1  -6   4      132.03      122.12      2.73 o 
   0  -6   4      161.41      169.33      3.89 o 
   1  -6   4       79.72       81.80      2.46 o 
   2  -6   4       50.25       50.30      1.92 o 
   3  -6   4        4.47        3.73      0.72 o 
  -8  -5   4       25.68       29.62      2.48 o 
  -7  -5   4       39.20       40.07      2.44 o 
  -6  -5   4      126.52      128.57      3.89 o 
  -5  -5   4       65.69       66.27      2.90 o 
  -4  -5   4       21.83       20.26      1.32 o 
  -3  -5   4      248.76      259.11      5.13 o 
  -2  -5   4        1.26        2.05      0.40 o 
  -1  -5   4       27.86       26.39      1.38 o 
   0  -5   4      116.49      117.53      2.32 o 
   1  -5   4      388.44      395.95      7.46 o 
   2  -5   4       22.43       17.36      1.21 o 
   3  -5   4        0.21        0.56      0.38 o 
   4  -5   4       18.60       19.70      1.50 o 
  -8  -4   4       16.15       14.30      1.20 o 
  -7  -4   4        1.93        1.23      0.61 o 
  -6  -4   4       12.27       11.71      0.86 o 
  -5  -4   4      121.09      113.87      2.84 o 
  -4  -4   4       58.87       61.45      2.85 o 
  -3  -4   4       16.05       18.37      0.88 o 
  -2  -4   4      160.34      156.10      2.48 o 
  -1  -4   4      174.79      178.66      3.57 o 
   0  -4   4       32.65       41.52      4.73 o 
   1  -4   4       49.79       62.78      2.48 o 
   2  -4   4       87.06       84.26      2.28 o 
   3  -4   4       69.17       74.42      2.44 o 
   4  -4   4        0.05        0.29      0.57 o 
   5  -4   4       37.57       32.44      1.91 o 
  -8  -3   4        2.10        2.79      0.93 o 
  -7  -3   4        6.66        6.37      0.68 o 
  -6  -3   4      101.97      100.41      2.05 o 
  -5  -3   4       63.77       61.21      1.38 o 
  -4  -3   4       38.11       32.57      1.05 o 
  -3  -3   4      133.90      131.78      2.53 o 
  -2  -3   4      575.53      626.60     10.11 o 
  -1  -3   4      188.10      185.85      3.37 o 
   0  -3   4     1476.18     1642.27     26.71 o 
   1  -3   4      356.43      417.09      7.41 o 
   2  -3   4      110.84      123.43      2.81 o 
   3  -3   4      343.32      348.99      6.83 o 
   4  -3   4      118.61      110.24      3.72 o 
   5  -3   4       77.57       68.48      3.00 o 
   6  -3   4       19.43       18.41      1.59 o 
  -8  -2   4       21.92       24.66      1.95 o 
  -7  -2   4       21.87       22.16      1.59 o 
  -6  -2   4       24.02       20.89      1.38 o 
  -5  -2   4        0.86        0.35      0.29 o 
  -4  -2   4       89.09       88.23      1.67 o 
  -3  -2   4       18.61       13.75      0.60 o 
  -2  -2   4      225.10      235.34      5.64 o 
  -1  -2   4        2.12        4.25      0.29 o 
   0  -2   4      156.60      218.34      3.85 o 
   1  -2   4     1067.87     1141.93     26.58 o 
   2  -2   4      181.40      190.19      3.34 o 
   3  -2   4       12.87       12.62      1.21 o 
   4  -2   4       48.02       44.42      2.19 o 
   5  -2   4       35.90       38.68      2.22 o 
   6  -2   4       12.89       14.52      2.29 o 
   7  -2   4       18.66       19.27      1.74 o 
  -7  -1   4       36.84       42.13      2.38 o 
  -6  -1   4      134.10      140.88      4.58 o 
  -5  -1   4        0.97        0.50      0.39 o 
  -4  -1   4      129.67      131.37      2.36 o 
  -3  -1   4      730.21      757.36     12.84 o 
  -2  -1   4     2568.33     2533.61     55.60 o 
  -1  -1   4       79.35       74.91      1.52 o 
   0  -1   4        5.93        5.42      0.44 o 
   1  -1   4       28.57       24.70      1.16 o 
   2  -1   4        8.09        7.33      0.61 o 
   3  -1   4      554.11      535.46     10.22 o 
   4  -1   4        0.45        0.23      0.59 o 
   5  -1   4      227.08      207.49     10.25 o 
   6  -1   4        1.78        2.34      0.87 o 
   7  -1   4       52.05       56.83      4.17 o 
  -7   0   4        8.88        7.85      1.27 o 
  -6   0   4       68.69       72.19      3.11 o 
  -5   0   4        1.83        1.66      0.49 o 
  -4   0   4       79.91       67.19      1.85 o 
  -3   0   4      391.48      396.70      6.95 o 
  -2   0   4       68.54       71.57      2.18 o 
  -1   0   4      229.71      215.35      4.98 o 
   0   0   4        0.27        0.37      0.27 o 
   1   0   4      130.41      120.57      2.14 o 
   2   0   4       83.50       92.30      2.38 o 
   3   0   4      217.62      222.64      8.12 o 
   4   0   4       86.47       67.90      4.08 o 
   5   0   4        0.96        1.09      1.07 o 
   6   0   4        2.29        1.66      1.42 o 
   7   0   4        0.43        0.89      0.87 o 
   8   0   4       18.67       17.56      2.84 o 
  -7   1   4       24.05       21.28      1.95 o 
  -6   1   4      130.06      128.22      4.63 o 
  -5   1   4       13.87       12.62      0.95 o 
  -4   1   4      204.60      208.91      4.32 o 
  -3   1   4      644.26      647.51     11.08 o 
  -2   1   4      630.38      626.35     14.45 o 
  -1   1   4       42.23       49.73      1.63 o 
   0   1   4        2.55        3.00      0.23 o 
   1   1   4       41.00       43.76      1.01 o 
   2   1   4      437.28      409.11     10.27 o 
   3   1   4       44.19       41.85      2.86 o 
   4   1   4      218.42      210.29      8.12 o 
   5   1   4        3.32        2.56      1.23 o 
   6   1   4       18.77       23.00      2.74 o 
   7   1   4        8.17        8.71      2.02 o 
   8   1   4        3.25        0.93      1.09 o 
  -6   2   4       38.19       40.57      1.84 o 
  -5   2   4        0.06        0.23      0.48 o 
  -4   2   4      397.23      416.03     12.11 o 
  -3   2   4      145.64      128.85      2.90 o 
  -2   2   4        6.45        6.82      0.49 o 
  -1   2   4       10.12        6.06      0.41 o 
   0   2   4      421.73      467.03      6.64 o 
   1   2   4        2.49        4.64      0.30 o 
   2   2   4        8.85        5.60      0.38 o 
   3   2   4      777.45      725.79     10.60 o 
   4   2   4     1793.19     1871.65     49.02 o 
   5   2   4      109.99      125.66      6.13 o 
   6   2   4       18.58       24.93      2.84 o 
   7   2   4       16.27       19.19      2.72 o 
   8   2   4        0.02        0.52      1.18 o 
  -6   3   4       10.50        7.47      1.03 o 
  -5   3   4       52.72       56.12      2.09 o 
  -4   3   4      100.48      102.51      2.77 o 
  -3   3   4      165.55      172.44      7.13 o 
  -2   3   4       71.06       67.63      1.80 o 
  -1   3   4      476.56      487.09      8.45 o 
   0   3   4      280.27      284.51      3.71 o 
   1   3   4     1138.36     1184.29     14.14 o 
   2   3   4      211.64      234.04      3.28 o 
   3   3   4      392.40      370.35      5.77 o 
   4   3   4     1880.03     1933.10     50.38 o 
   5   3   4       98.29      110.80      5.56 o 
   6   3   4       45.98       41.51      3.43 o 
   7   3   4        0.21        0.07      0.93 o 
   8   3   4        4.93        9.71      2.27 o 
  -5   4   4       43.45       47.07      3.58 o 
  -4   4   4        8.41        6.05      1.76 o 
  -3   4   4      199.78      193.15      4.25 o 
  -2   4   4        5.38        6.97      0.63 o 
  -1   4   4        0.11        0.15      0.23 o 
   0   4   4        4.89        5.47      0.47 o 
   1   4   4      640.66      694.74      8.58 o 
   2   4   4      735.39      763.79     10.77 o 
   3   4   4       85.77       92.25      1.96 o 
   4   4   4        8.43        7.07      1.17 o 
   5   4   4        0.67        0.34      0.88 o 
   6   4   4       67.95       64.81      4.31 o 
   7   4   4        3.32        2.97      1.41 o 
   8   4   4       18.45       21.64      3.06 o 
   9   4   4        7.33        6.03      2.04 o 
  -4   5   4       15.46       15.00      1.61 o 
  -3   5   4       10.06        7.40      0.83 o 
  -2   5   4      274.08      281.97      6.13 o 
  -1   5   4      115.49      103.93      2.57 o 
   0   5   4        1.67        2.45      0.32 o 
   1   5   4      172.98      192.58      3.40 o 
   2   5   4      213.40      210.13      2.65 o 
   3   5   4      245.46      228.89      2.91 o 
   4   5   4      162.56      152.58      2.60 o 
   5   5   4        7.60       10.66      1.75 o 
   6   5   4       13.57       12.61      2.11 o 
   7   5   4        5.80        3.31      1.47 o 
   8   5   4       37.82       48.23      4.08 o 
   9   5   4        0.30        0.88      1.13 o 
  -3   6   4        0.02        0.70      0.61 o 
  -2   6   4       10.85        9.72      0.91 o 
  -1   6   4       52.29       57.89      1.87 o 
   0   6   4       39.35       39.00      1.15 o 
   1   6   4        5.00        7.14      0.69 o 
   2   6   4       11.69       12.62      0.68 o 
   3   6   4       68.82       64.91      1.38 o 
   4   6   4        0.90        1.41      0.45 o 
   5   6   4        0.30        0.16      0.52 o 
   6   6   4       13.21       10.82      2.00 o 
   7   6   4        8.78        6.03      1.63 o 
   8   6   4        0.57       -0.77      0.86 o 
  -2   7   4       41.31       48.00      3.24 o 
  -1   7   4        0.66       -0.20      0.43 o 
   0   7   4       54.61       50.49      3.61 o 
   1   7   4      120.88      123.19      3.32 o 
   2   7   4       16.28       17.62      0.74 o 
   3   7   4       10.05        8.35      0.54 o 
   4   7   4       30.02       27.32      1.26 o 
   5   7   4       44.37       45.02      5.40 o 
   6   7   4        6.92        7.12      1.66 o 
   7   7   4        0.14        0.11      0.98 o 
   8   7   4        6.15        8.58      2.11 o 
  -1   8   4       26.89       25.79      1.60 o 
   0   8   4        3.65        3.56      0.77 o 
   1   8   4       18.25       21.16      1.34 o 
   2   8   4       50.28       42.63      1.74 o 
   3   8   4       46.88       43.27      1.43 o 
   4   8   4       92.49       93.35      3.26 o 
   5   8   4      132.85      130.85      4.25 o 
   6   8   4       18.71       17.81      2.34 o 
   7   8   4        7.32        7.35      1.93 o 
   1   9   4       39.73       39.34      3.13 o 
   2   9   4       15.57       15.18      2.20 o 
   3   9   4        0.22       -0.29      0.46 o 
   4   9   4        5.25        6.33      1.04 o 
   5   9   4      209.69      200.81      5.84 o 
   6   9   4        0.64        0.61      0.77 o 
  -6  -8   5       12.51       11.99      1.19 o 
  -5  -8   5       10.07        9.57      1.08 o 
  -4  -8   5        4.22        2.29      0.75 o 
  -3  -8   5       25.39       25.23      1.50 o 
  -2  -8   5       94.17       92.75      2.85 o 
  -1  -8   5       23.36       20.73      1.36 o 
   0  -8   5        5.24        7.22      0.96 o 
  -7  -7   5        8.83        6.31      1.47 o 
  -6  -7   5       24.69       23.60      1.48 o 
  -5  -7   5       15.28       11.58      1.07 o 
  -4  -7   5       36.97       35.72      3.54 o 
  -3  -7   5      182.69      156.71      3.94 o 
  -2  -7   5        9.13        6.83      1.15 o 
  -1  -7   5        8.44       12.88      2.92 o 
   0  -7   5       11.45       14.22      1.08 o 
   1  -7   5        0.95        0.63      0.50 o 
   2  -7   5       99.54      110.39      3.30 o 
  -7  -6   5       14.55       16.28      1.03 o 
  -6  -6   5        9.97       11.16      1.27 o 
  -5  -6   5      367.57      344.05      9.26 o 
  -4  -6   5      262.02      264.06      7.44 o 
  -3  -6   5      213.82      204.49      5.99 o 
  -2  -6   5       31.94       22.91      1.14 o 
  -1  -6   5       83.24       80.11      1.93 o 
   0  -6   5       91.94      104.19      2.78 o 
   1  -6   5      280.04      289.54      6.01 o 
   2  -6   5        2.75        1.69      0.54 o 
   3  -6   5        5.58        5.39      1.10 o 
  -8  -5   5        0.21        0.48      0.57 o 
  -7  -5   5       19.22       18.11      1.17 o 
  -6  -5   5       12.76       12.28      0.95 o 
  -5  -5   5      582.89      584.15     14.36 o 
  -4  -5   5        8.89        8.35      0.98 o 
  -3  -5   5       46.40       37.66      1.88 o 
  -2  -5   5       12.42       15.06      0.82 o 
  -1  -5   5       50.87       47.47      1.53 o 
   0  -5   5        6.68        6.09      0.61 o 
   1  -5   5       24.14       23.40      1.13 o 
   2  -5   5      183.74      187.63      4.24 o 
   3  -5   5      145.93      143.21      3.26 o 
   4  -5   5        8.39        5.31      1.32 o 
  -8  -4   5        3.97        4.17      1.02 o 
  -7  -4   5       22.91       22.82      1.66 o 
  -6  -4   5        1.70        1.95      0.51 o 
  -5  -4   5       98.44       98.08      2.59 o 
  -4  -4   5       34.23       37.09      1.81 o 
  -3  -4   5      130.74      130.60      3.99 o 
  -2  -4   5      269.42      273.71      8.00 o 
  -1  -4   5      124.55      112.54      2.51 o 
   0  -4   5      242.26      267.62     10.10 o 
   1  -4   5        0.03        0.02      0.23 o 
   2  -4   5      217.43      222.90      4.64 o 
   3  -4   5      265.06      262.24      4.81 o 
   4  -4   5        0.59        1.18      0.67 o 
   5  -4   5       93.81       98.61      5.04 o 
  -8  -3   5        2.91        3.06      0.98 o 
  -7  -3   5        6.10        5.39      0.65 o 
  -6  -3   5        7.04        6.08      0.59 o 
  -5  -3   5        0.12        0.36      0.23 o 
  -4  -3   5      313.37      298.02      5.28 o 
  -3  -3   5      338.44      360.40      9.28 o 
  -2  -3   5       93.72      107.88      2.17 o 
  -1  -3   5      184.97      221.19      5.48 o 
   1  -3   5       14.05       12.54      0.70 o 
   2  -3   5       41.92       45.41      1.45 o 
   3  -3   5       66.65       55.93      1.60 o 
   4  -3   5       10.98        8.54      1.20 o 
   5  -3   5       17.86       16.02      1.65 o 
   6  -3   5        0.72        1.91      1.16 o 
  -8  -2   5       23.80       23.48      1.79 o 
  -7  -2   5        3.35        2.25      0.77 o 
  -6  -2   5       74.58       73.66      2.81 o 
  -5  -2   5       55.78       54.58      2.09 o 
  -4  -2   5       40.78       37.75      2.00 o 
  -3  -2   5       11.88       16.34      0.66 o 
  -2  -2   5        0.04        0.69      0.19 o 
  -1  -2   5       13.99       20.93      0.68 o 
   0  -2   5       18.10       21.73      0.76 o 
   1  -2   5     1384.91     1562.53     25.48 o 
   2  -2   5     1064.50     1069.55     15.20 o 
   3  -2   5       32.36       39.47      1.22 o 
   4  -2   5        3.85        3.47      0.98 o 
   5  -2   5       92.18       84.43      4.38 o 
   6  -2   5       22.50       21.94      1.92 o 
  -7  -1   5       16.09       17.97      1.54 o 
  -6  -1   5       50.71       52.31      2.40 o 
  -5  -1   5       69.48       73.50      2.70 o 
  -4  -1   5        5.38        5.58      0.66 o 
  -3  -1   5        7.82        4.31      0.50 o 
  -2  -1   5     1233.74     1369.95     21.58 o 
  -1  -1   5       29.49       37.91      0.80 o 
   0  -1   5      165.77      174.17      2.63 o 
   1  -1   5        1.04        1.43      0.39 o 
   2  -1   5       49.15       44.01      1.13 o 
   3  -1   5      418.32      398.32      7.56 o 
   4  -1   5       80.58       76.25      5.49 o 
   5  -1   5        4.02        4.29      1.06 o 
   6  -1   5       15.88       11.48      1.51 o 
   7  -1   5       27.11       28.46      2.63 o 
  -7   0   5       54.76       60.66      2.97 o 
  -6   0   5      225.99      218.05      6.51 o 
  -5   0   5       13.77       12.55      1.16 o 
  -4   0   5      384.50      386.95      9.64 o 
  -3   0   5      261.97      262.63      6.67 o 
  -2   0   5     1385.62     1404.98     31.28 o 
  -1   0   5      654.18      780.07     12.88 o 
   0   0   5      204.98      199.45      2.90 o 
   1   0   5     1043.37     1003.53     12.21 o 
   2   0   5       80.49       67.63      1.34 o 
   3   0   5        6.33        6.77      0.62 o 
   4   0   5        0.29        0.54      0.93 o 
   5   0   5      170.07      161.09      7.42 o 
   6   0   5        0.23        1.56      1.01 o 
   7   0   5        4.16        4.80      1.29 o 
  -7   1   5        0.53        0.70      0.79 o 
  -6   1   5       39.36       38.70      2.25 o 
  -5   1   5        0.12        0.75      0.57 o 
  -4   1   5      142.72      162.95      7.58 o 
  -3   1   5       46.12       40.09      1.23 o 
  -2   1   5        4.45        3.33      0.48 o 
  -1   1   5       26.68       29.65      1.03 o 
   0   1   5       10.66       14.05      0.51 o 
   1   1   5      383.80      357.10      5.39 o 
   2   1   5      120.96      129.54      2.46 o 
   3   1   5      274.15      256.26      9.12 o 
   4   1   5      651.73      647.85     19.49 o 
   5   1   5       27.39       29.42      3.04 o 
   6   1   5       83.06       82.53      5.15 o 
   7   1   5        2.30        3.22      1.47 o 
   8   1   5        3.04        1.29      1.09 o 
  -6   2   5      127.13      127.18      4.74 o 
  -5   2   5       48.96       53.27      2.59 o 
  -4   2   5       96.86      100.85      3.28 o 
  -3   2   5       38.94       40.76      1.34 o 
  -2   2   5      149.21      160.67      3.25 o 
  -1   2   5      256.07      267.56      6.82 o 
   0   2   5      206.47      213.29      2.91 o 
   1   2   5       51.44       45.44      0.95 o 
   2   2   5      468.39      466.29      7.00 o 
   3   2   5      249.09      275.45      4.64 o 
   4   2   5     1079.58     1124.14     31.10 o 
   5   2   5        0.39        0.91      1.11 o 
   6   2   5      377.31      365.42     13.20 o 
   7   2   5        4.89        3.81      1.54 o 
   8   2   5        0.03        0.18      1.18 o 
  -5   3   5        2.20        2.27      0.63 o 
  -4   3   5        4.92        4.94      1.93 o 
  -3   3   5       81.99       86.64      2.31 o 
  -2   3   5        0.39        0.20      0.25 o 
  -1   3   5       90.98       98.91      2.25 o 
   0   3   5       96.04      101.23      1.61 o 
   1   3   5      173.92      159.97      2.41 o 
   2   3   5       13.31       10.56      0.59 o 
   3   3   5        0.07        0.24      0.29 o 
   4   3   5       53.03       60.28      2.30 o 
   5   3   5       40.57       41.36      3.40 o 
   6   3   5      528.96      494.84     16.52 o 
   7   3   5       84.72       89.61      5.60 o 
   8   3   5        2.10        2.52      1.47 o 
  -5   4   5       48.94       53.54      2.16 o 
  -4   4   5        3.35        2.83      0.64 o 
  -3   4   5      124.16      120.67      3.05 o 
  -2   4   5       39.39       42.75      1.60 o 
  -1   4   5       58.21       65.79      1.80 o 
   0   4   5       18.39       18.89      0.69 o 
   1   4   5       42.06       30.15      0.78 o 
   2   4   5      948.85      928.85     11.44 o 
   3   4   5      483.73      487.28      7.38 o 
   4   4   5       20.81       16.20      1.35 o 
   5   4   5       20.54       21.96      2.50 o 
   6   4   5      302.11      311.25     11.66 o 
   7   4   5      119.67      138.38      7.21 o 
   8   4   5       13.93       13.79      2.72 o 
  -4   5   5       49.91       52.69      2.10 o 
  -3   5   5        0.38        0.15      1.08 o 
  -2   5   5      110.04      104.73      2.76 o 
  -1   5   5      327.14      322.60      7.65 o 
   0   5   5      197.90      202.84      3.43 o 
   1   5   5       30.93       28.88      1.03 o 
   2   5   5       51.04       65.63      1.69 o 
   3   5   5       14.31       18.23      0.55 o 
   4   5   5       28.35       30.21      1.53 o 
   5   5   5        2.22        2.07      1.04 o 
   6   5   5        5.55        6.19      1.70 o 
   7   5   5        1.85        3.15      1.43 o 
   8   5   5        8.91       11.84      2.56 o 
  -3   6   5       44.78       54.86      2.54 o 
  -2   6   5       35.67       35.96      1.59 o 
  -1   6   5      248.81      230.91      7.06 o 
   0   6   5       59.53       53.71      1.96 o 
   1   6   5        5.13        5.70      0.68 o 
   2   6   5        5.42        3.64      0.49 o 
   3   6   5      150.89      154.75      2.57 o 
   4   6   5        1.57        2.02      0.74 o 
   5   6   5        3.12        3.78      0.76 o 
   6   6   5       39.34       55.51      4.04 o 
   7   6   5        8.88        8.73      2.06 o 
   8   6   5        0.02        2.90      1.54 o 
  -2   7   5        7.85        9.87      1.72 o 
  -1   7   5        0.22       -0.46      1.03 o 
   0   7   5        1.19        0.86      0.53 o 
   1   7   5      231.85      221.85      5.12 o 
   2   7   5      177.66      175.23      4.29 o 
   3   7   5       13.83       12.94      0.65 o 
   4   7   5       25.08       29.03      1.33 o 
   5   7   5       22.99       20.45      1.24 o 
   6   7   5        1.09        0.14      0.91 o 
   7   7   5       10.18       10.21      2.16 o 
   8   7   5       11.55       14.00      2.65 o 
   0   8   5      158.80      158.07      5.39 o 
   1   8   5       27.13       24.24      1.67 o 
   2   8   5        6.87        4.53      0.76 o 
   3   8   5        8.17        8.04      0.96 o 
   4   8   5       38.73       40.48      2.27 o 
   5   8   5       33.37       40.68      2.80 o 
   6   8   5       67.46       74.02      4.54 o 
   7   8   5        4.02        2.29      1.45 o 
   2   9   5        0.02        0.09      0.86 o 
   3   9   5       14.01       14.68      2.18 o 
   4   9   5        7.25        6.99      1.07 o 
   5   9   5       78.84       79.10      3.22 o 
   6   9   5       30.52       32.08      2.99 o 
  -5  -8   6        6.65        6.87      2.70 o 
  -4  -8   6       16.27       15.12      1.27 o 
  -3  -8   6        6.64        6.89      1.43 o 
  -2  -8   6       34.84       29.06      2.06 o 
  -1  -8   6        6.25        3.88      1.00 o 
  -6  -7   6        1.27        1.71      0.66 o 
  -5  -7   6        4.70        5.13      1.02 o 
  -4  -7   6       33.48       29.15      1.93 o 
  -3  -7   6       15.43       14.79      3.18 o 
  -2  -7   6       19.60       18.60      1.20 o 
  -1  -7   6        5.80        9.74      1.69 o 
   0  -7   6      291.02      299.40     14.37 o 
   1  -7   6       19.02       15.89      1.20 o 
  -7  -6   6       48.25       47.28      2.59 o 
  -6  -6   6        8.27        6.85      1.09 o 
  -5  -6   6       55.84       59.59      2.79 o 
  -4  -6   6        0.22        0.09      0.57 o 
  -3  -6   6       34.35       32.01      1.88 o 
  -2  -6   6       30.68       30.69      1.81 o 
  -1  -6   6       24.17       21.01      2.31 o 
   0  -6   6       15.66       11.49      0.90 o 
   1  -6   6        0.08        0.22      0.42 o 
   2  -6   6        5.36        4.58      0.77 o 
   3  -6   6        9.24        7.71      0.88 o 
  -7  -5   6       27.88       30.06      2.00 o 
  -6  -5   6       12.12       12.55      1.34 o 
  -5  -5   6      538.63      549.28     13.72 o 
  -4  -5   6        5.91        5.97      0.95 o 
  -3  -5   6      101.51      111.48      3.88 o 
  -2  -5   6      122.46      128.76      4.17 o 
  -1  -5   6       57.54       38.36      2.00 o 
   0  -5   6        3.73        3.26      1.17 o 
   1  -5   6      152.52      142.61      3.38 o 
   2  -5   6      111.65      113.00      4.82 o 
   3  -5   6      289.54      296.21      5.53 o 
   4  -5   6        1.07        0.88      0.77 o 
  -7  -4   6       43.15       42.44      2.40 o 
  -6  -4   6       47.77       45.92      2.38 o 
  -5  -4   6      162.96      154.19      4.85 o 
  -4  -4   6      398.19      389.74     10.00 o 
  -3  -4   6       40.97       42.74      1.95 o 
  -2  -4   6        3.91        2.54      0.57 o 
  -1  -4   6      149.29      155.36      2.59 o 
   0  -4   6       49.54       43.05      3.36 o 
   1  -4   6       48.69       48.14      1.56 o 
   2  -4   6        0.46        0.58      0.50 o 
   3  -4   6       49.91       50.64      1.64 o 
   4  -4   6       37.49       39.62      1.56 o 
   5  -4   6        0.34       -0.03      0.79 o 
  -7  -3   6        9.11       11.25      1.36 o 
  -6  -3   6       96.03       98.34      2.45 o 
  -5  -3   6       47.22       48.23      1.45 o 
  -4  -3   6       29.53       26.92      0.96 o 
  -3  -3   6       44.37       40.09      2.79 o 
  -2  -3   6        0.04       -0.01      0.26 o 
  -1  -3   6       16.76       26.01      0.90 o 
   0  -3   6      103.20      109.09      1.96 o 
   1  -3   6      446.49      435.46      7.79 o 
   2  -3   6      189.61      189.98      3.55 o 
   3  -3   6      122.41      126.38      3.79 o 
   4  -3   6       19.15       18.23      1.32 o 
   5  -3   6        3.78        2.21      1.49 o 
   6  -3   6       12.98       18.17      2.47 o 
  -7  -2   6        0.40       -0.61      0.57 o 
  -6  -2   6        0.61       -0.05      0.45 o 
  -5  -2   6        1.37        1.36      0.43 o 
  -4  -2   6       70.58       68.08      1.71 o 
  -3  -2   6      160.87      158.31      4.30 o 
  -2  -2   6      154.71      166.83      2.62 o 
  -1  -2   6      983.85     1040.01     16.59 o 
   0  -2   6        8.53       11.12      0.57 o 
   1  -2   6       49.41       56.58      1.47 o 
   2  -2   6      367.37      390.98      6.64 o 
   3  -2   6       53.05       54.50      2.40 o 
   4  -2   6        1.27        0.35      0.38 o 
   5  -2   6       45.81       38.41      2.33 o 
   6  -2   6       29.61       29.24      3.68 o 
  -7  -1   6        4.76        5.76      1.04 o 
  -6  -1   6       12.25        9.89      1.11 o 
  -5  -1   6       32.95       35.46      1.79 o 
  -4  -1   6      244.21      248.16      6.49 o 
  -3  -1   6      114.83      100.50      2.99 o 
  -2  -1   6       49.77       57.06      1.14 o 
  -1  -1   6        3.09        0.98      0.17 o 
   0  -1   6      186.30      178.44      2.75 o 
   1  -1   6      205.15      213.22      6.37 o 
   2  -1   6       53.51       61.91      1.55 o 
   3  -1   6      200.24      208.74      3.74 o 
   4  -1   6      201.48      195.51     13.78 o 
   5  -1   6       32.18       34.85      2.44 o 
   6  -1   6        0.10       -0.15      0.70 o 
   7  -1   6       16.01       11.80      1.72 o 
  -7   0   6        0.83        0.66      0.77 o 
  -6   0   6      121.79      128.22      4.42 o 
  -5   0   6       45.52       41.33      2.06 o 
  -4   0   6      132.11      130.21      3.99 o 
  -3   0   6        0.50       -0.25      0.20 o 
  -2   0   6      186.07      193.10      5.04 o 
  -1   0   6      100.71      124.35      2.51 o 
   0   0   6     2666.47     2880.43     33.35 o 
   1   0   6        0.06        0.06      0.12 o 
   2   0   6       86.45       89.65      2.45 o 
   3   0   6        0.00        0.29      0.28 o 
   4   0   6       26.62       29.11      3.09 o 
   5   0   6      173.72      158.44      7.58 o 
   6   0   6       30.80       31.08      3.02 o 
   7   0   6       26.51       21.26      2.10 o 
  -6   1   6        6.19        5.38      1.04 o 
  -5   1   6       96.22       89.74      3.43 o 
  -4   1   6      443.92      450.76     11.25 o 
  -3   1   6        6.45        7.15      0.79 o 
  -2   1   6      148.33      121.59      3.54 o 
  -1   1   6     1327.48     1383.05     18.99 o 
   0   1   6      473.11      485.24      7.10 o 
   1   1   6       22.20       25.58      0.61 o 
   2   1   6       63.76       66.23      1.60 o 
   3   1   6       42.84       41.21      2.70 o 
   4   1   6      394.47      381.87     13.11 o 
   5   1   6       10.61        9.16      2.02 o 
   6   1   6        2.42        0.57      1.07 o 
   7   1   6       22.06       24.02      3.31 o 
   8   1   6        0.54        1.07      1.07 o 
  -6   2   6        7.81        8.12      1.29 o 
  -5   2   6       72.94       68.65      3.02 o 
  -4   2   6      457.42      454.50     11.52 o 
  -3   2   6      112.63      113.71      5.71 o 
  -2   2   6       18.60       21.67      0.89 o 
  -1   2   6      270.70      261.07      6.45 o 
   0   2   6      768.60      750.76      9.20 o 
   1   2   6        2.24        2.18      0.25 o 
   2   2   6       96.05       99.06      2.05 o 
   3   2   6       15.36       20.48      0.89 o 
   4   2   6        3.40        5.06      1.59 o 
   5   2   6       76.70       79.69      4.90 o 
   6   2   6      166.85      162.09      7.87 o 
   7   2   6        0.04       -0.45      0.88 o 
   8   2   6       19.85       19.96      3.24 o 
  -5   3   6        0.46       -0.11      0.70 o 
  -4   3   6      154.96      150.95      4.92 o 
  -3   3   6        3.24        3.42      1.03 o 
  -2   3   6      808.87      836.14     15.97 o 
  -1   3   6       40.26       47.35      1.17 o 
   0   3   6        1.69        2.15      0.24 o 
   1   3   6        4.17        1.42      0.23 o 
   2   3   6        4.92        6.22      0.52 o 
   3   3   6        0.06        0.43      0.26 o 
   4   3   6        0.49        0.98      0.30 o 
   5   3   6      286.89      283.12     10.75 o 
   6   3   6       22.97       12.48      2.38 o 
   7   3   6        0.23        0.09      0.91 o 
   8   3   6       35.29       34.07      3.86 o 
  -4   4   6        1.51        1.84      0.59 o 
  -3   4   6        0.00        0.10      0.45 o 
  -2   4   6       97.67       99.30      2.55 o 
  -1   4   6      184.22      169.64      3.73 o 
   0   4   6      104.23      103.83      2.03 o 
   1   4   6      274.34      286.31      3.96 o 
   2   4   6        3.75        3.61      0.34 o 
   3   4   6      433.61      432.99      6.76 o 
   4   4   6        0.57        1.51      0.38 o 
   5   4   6        5.20        5.92      1.66 o 
   6   4   6      261.05      281.21     11.09 o 
   7   4   6        4.31        8.08      2.20 o 
   8   4   6       19.99       14.13      2.81 o 
  -4   5   6       29.76       29.32      1.63 o 
  -3   5   6      155.35      166.82      4.03 o 
  -2   5   6       51.86       61.67      2.01 o 
  -1   5   6       43.16       39.15      1.31 o 
   0   5   6        5.64        6.07      0.50 o 
   1   5   6       24.40       20.77      0.81 o 
   2   5   6        0.05        0.31      0.18 o 
   3   5   6      141.78      141.63      2.45 o 
   4   5   6      269.61      255.93     13.59 o 
   5   5   6       25.09       26.35      1.65 o 
   6   5   6        8.06       12.84      2.36 o 
   7   5   6        0.38       -0.14      0.93 o 
   8   5   6       34.34       33.91      3.88 o 
  -3   6   6       12.58       13.29      1.16 o 
  -2   6   6       53.52       57.78      2.07 o 
  -1   6   6       38.41       33.32      1.19 o 
   0   6   6       91.85       94.97      2.10 o 
   1   6   6      330.43      322.90      6.76 o 
   2   6   6        6.34        5.21      0.58 o 
   3   6   6        4.66        4.03      0.59 o 
   4   6   6        8.71        6.94      0.77 o 
   5   6   6        6.02        6.74      0.99 o 
   6   6   6       66.36       78.40      4.95 o 
   7   6   6        5.79        6.67      1.79 o 
   8   6   6        0.48        0.79      1.18 o 
  -1   7   6       12.73       23.18      3.05 o 
   0   7   6      127.28      117.63      3.39 o 
   1   7   6       43.21       35.85      3.27 o 
   2   7   6        5.20        5.10      1.19 o 
   3   7   6        0.29        0.43      0.37 o 
   4   7   6       12.55       12.42      0.97 o 
   5   7   6        3.54        2.05      0.71 o 
   6   7   6        0.73        0.49      0.65 o 
   7   7   6        0.16        0.00      1.16 o 
   8   7   6        0.03       -1.00      1.13 o 
   0   8   6       15.91       15.81      1.31 o 
   1   8   6        7.95        8.24      0.99 o 
   2   8   6       24.19       24.87      1.48 o 
   3   8   6       43.46       38.22      1.87 o 
   4   8   6       35.28       34.61      1.84 o 
   5   8   6       16.90       18.81      1.71 o 
   6   8   6       13.61       16.13      2.43 o 
   7   8   6       30.13       39.52      3.79 o 
   2   9   6       24.37       25.23      2.72 o 
   3   9   6        1.76        2.65      1.25 o 
   4   9   6        0.80        1.41      1.18 o 
   5   9   6        1.27        2.07      0.90 o 
   6   9   6       17.74       19.71      2.43 o 
  -4  -8   7       17.00       20.15      1.70 o 
  -3  -8   7        0.09        0.75      0.77 o 
  -2  -8   7       48.05       42.38      2.52 o 
  -1  -8   7       68.12       69.67      3.33 o 
  -6  -7   7        3.82        5.22      1.13 o 
  -5  -7   7        7.37        7.55      1.23 o 
  -4  -7   7       17.53       15.31      1.52 o 
  -3  -7   7       69.97       70.46      3.20 o 
  -2  -7   7       27.53       30.08      1.95 o 
  -1  -7   7        2.41        2.74      0.84 o 
   0  -7   7       49.89       46.03      2.50 o 
   1  -7   7       44.88       41.50      3.44 o 
  -6  -6   7       31.48       28.33      1.97 o 
  -5  -6   7        1.65        1.43      0.68 o 
  -4  -6   7      120.69      116.74      4.26 o 
  -3  -6   7       17.87       13.23      1.32 o 
  -2  -6   7      115.55      123.75      4.31 o 
  -1  -6   7       26.51       18.15      1.45 o 
   0  -6   7        4.57        3.95      0.65 o 
   1  -6   7        0.06        0.11      0.44 o 
   2  -6   7       86.39       92.70      2.82 o 
  -7  -5   7        5.81        6.15      1.11 o 
  -6  -5   7        5.34        5.54      1.02 o 
  -5  -5   7        9.60        8.12      1.09 o 
  -4  -5   7        0.01        0.75      0.57 o 
  -3  -5   7      357.83      364.01      9.64 o 
  -2  -5   7      169.62      172.21      5.29 o 
  -1  -5   7      415.54      410.90     10.53 o 
   0  -5   7       15.76       18.51      1.01 o 
   1  -5   7        2.37        1.52      0.64 o 
   2  -5   7        4.11        2.80      1.20 o 
   3  -5   7       81.17       82.86      2.37 o 
   4  -5   7       25.20       27.34      2.16 o 
  -7  -4   7       86.31       89.83      3.74 o 
  -6  -4   7       16.40       12.61      1.34 o 
  -5  -4   7        5.56        4.45      0.86 o 
  -4  -4   7        4.80        6.15      0.93 o 
  -3  -4   7     2097.85     2121.87     47.62 o 
  -2  -4   7       21.01       22.94      1.45 o 
  -1  -4   7        0.19        1.20      0.34 o 
   0  -4   7       21.45       20.43      0.97 o 
   1  -4   7       77.16       79.82      5.51 o 
   2  -4   7       51.78       59.46      2.37 o 
   3  -4   7       30.54       28.72      1.31 o 
   4  -4   7       81.13       81.13      3.44 o 
   5  -4   7        2.98        1.21      0.89 o 
  -7  -3   7       10.83        7.99      1.27 o 
  -6  -3   7       22.57       23.32      1.72 o 
  -5  -3   7        4.36        4.19      0.49 o 
  -4  -3   7        1.20        1.36      0.32 o 
  -3  -3   7        8.58        6.92      0.51 o 
  -2  -3   7      328.44      335.63      5.90 o 
  -1  -3   7       18.23       13.96      0.69 o 
   0  -3   7       49.02       48.27      1.16 o 
   1  -3   7       11.51        8.59      0.92 o 
   2  -3   7      151.37      161.97      3.20 o 
   3  -3   7       29.09       29.90      1.18 o 
   4  -3   7       17.52       16.40      1.62 o 
   5  -3   7      101.87       91.05      3.78 o 
  -7  -2   7       31.55       32.50      1.47 o 
  -6  -2   7       26.15       28.89      1.28 o 
  -5  -2   7       49.94       44.88      1.72 o 
  -4  -2   7      224.93      201.15      3.94 o 
  -3  -2   7      239.85      237.36      3.79 o 
  -2  -2   7       74.84       67.79      1.32 o 
  -1  -2   7      105.07      111.19      1.93 o 
   0  -2   7      295.90      305.60      5.43 o 
   1  -2   7      128.18      138.71      2.43 o 
   2  -2   7      160.46      160.96      4.36 o 
   3  -2   7      113.98      116.81      2.55 o 
   4  -2   7        8.93        8.96      1.29 o 
   5  -2   7       13.27       13.48      1.60 o 
   6  -2   7        0.07       -0.39      0.79 o 
  -7  -1   7       43.55       48.16      2.56 o 
  -6  -1   7        6.30        4.17      0.86 o 
  -5  -1   7       37.58       31.08      1.72 o 
  -4  -1   7       42.82       42.47      1.81 o 
  -3  -1   7       61.13       59.45      1.54 o 
  -2  -1   7        0.84        0.26      0.23 o 
  -1  -1   7        4.45        5.25      0.33 o 
   0  -1   7        0.07        0.59      0.18 o 
   1  -1   7       45.21       42.11      1.07 o 
   2  -1   7        3.96        4.95      0.37 o 
   3  -1   7       85.58       86.81      1.98 o 
   4  -1   7      299.84      277.07      7.16 o 
   5  -1   7        2.01        2.32      0.94 o 
   6  -1   7        0.76       -0.03      0.77 o 
   7  -1   7       19.71       14.00      3.62 o 
  -6   0   7       38.23       38.66      2.20 o 
  -5   0   7        5.36        6.49      1.00 o 
  -4   0   7       11.53       13.77      1.16 o 
  -3   0   7       46.00       43.94      1.84 o 
  -2   0   7      126.34      120.72      2.57 o 
  -1   0   7      246.96      250.67      4.63 o 
   0   0   7      159.25      217.85      3.78 o 
   1   0   7       41.62       48.22      1.19 o 
   2   0   7       46.49       35.86      1.20 o 
   3   0   7      225.76      209.64      8.55 o 
   4   0   7        6.83        4.29      1.43 o 
   5   0   7       50.58       48.37      4.08 o 
   6   0   7       70.38       61.76      3.12 o 
   7   0   7        2.17        2.87      1.18 o 
  -6   1   7        5.34        7.26      1.18 o 
  -5   1   7       47.62       45.71      2.34 o 
  -4   1   7      516.02      527.19     13.04 o 
  -3   1   7        4.87        3.24      0.64 o 
  -2   1   7      183.66      190.14      3.79 o 
  -1   1   7      163.66      171.66      2.93 o 
   0   1   7     1181.72     1267.86     17.62 o 
   1   1   7       93.98      118.23      2.31 o 
   2   1   7      151.71      154.31      2.34 o 
   3   1   7       81.76       65.26      1.79 o 
   4   1   7      110.00      112.25      5.99 o 
   5   1   7       29.29       31.33      3.40 o 
   6   1   7        7.33        8.10      2.18 o 
   7   1   7       27.47       33.35      3.90 o 
   8   1   7        1.43        1.98      1.09 o 
  -5   2   7        1.62        1.81      0.79 o 
  -4   2   7       29.58       28.04      1.77 o 
  -3   2   7        4.57        3.95      0.77 o 
  -2   2   7     1166.37     1152.40     19.24 o 
  -1   2   7        1.73        5.49      2.60 o 
   0   2   7       34.27       33.48      0.84 o 
   1   2   7       24.34       22.39      0.80 o 
   2   2   7       62.32       54.36      1.19 o 
   3   2   7        7.42        8.72      0.66 o 
   4   2   7       16.20       15.57      1.24 o 
   5   2   7      116.36      126.68      6.60 o 
   6   2   7       20.38       19.12      2.93 o 
   7   2   7        0.81        0.66      1.16 o 
   8   2   7        0.10        2.81      1.70 o 
  -5   3   7       12.67        9.53      1.36 o 
  -4   3   7       15.51       10.44      1.25 o 
  -3   3   7       64.43       64.99      2.72 o 
  -2   3   7        7.92        9.65      1.26 o 
  -1   3   7      316.94      303.04      5.93 o 
   0   3   7       98.83      116.11      2.18 o 
   1   3   7       79.58       86.81      1.61 o 
   2   3   7      238.05      211.48      3.69 o 
   3   3   7      163.34      152.84      3.05 o 
   4   3   7        0.96        1.02      0.56 o 
   5   3   7        3.33        2.93      1.23 o 
   6   3   7      210.51      212.36      9.48 o 
   7   3   7        2.60        8.67      2.34 o 
   8   3   7       41.92       39.59      4.36 o 
  -4   4   7       41.37       43.62      2.43 o 
  -3   4   7       57.81       63.25      2.79 o 
  -2   4   7       14.97       14.70      0.79 o 
  -1   4   7       47.55       50.12      1.34 o 
   0   4   7       24.28       28.50      0.95 o 
   1   4   7       16.63       18.23      0.74 o 
   2   4   7        0.49        0.88      0.25 o 
   3   4   7        4.25        5.44      0.52 o 
   4   4   7       62.86       63.97      1.79 o 
   5   4   7        4.89        5.94      0.99 o 
   6   4   7        1.98        4.11      1.63 o 
   7   4   7        4.17        5.29      1.86 o 
   8   4   7       89.46       68.90      5.49 o 
  -3   5   7       80.84       94.15      3.69 o 
  -2   5   7        5.37        5.10      0.85 o 
  -1   5   7       15.27       14.75      0.80 o 
   0   5   7       91.49       95.58      2.07 o 
   1   5   7       35.50       38.10      1.78 o 
   2   5   7       59.14       55.75      1.30 o 
   3   5   7       10.41       10.93      0.61 o 
   4   5   7       84.85       84.16      2.09 o 
   5   5   7      226.82      224.44      6.62 o 
   6   5   7        0.97        0.88      1.16 o 
   7   5   7        0.02       -0.59      1.16 o 
   8   5   7       74.62       68.35      5.35 o 
  -2   6   7       83.02       93.76      2.31 o 
  -1   6   7       35.80       34.60      1.60 o 
   0   6   7        0.94        0.69      0.38 o 
   1   6   7       65.70       63.06      1.88 o 
   2   6   7       48.75       50.05      1.40 o 
   3   6   7       59.08       53.00      2.91 o 
   4   6   7      109.18      110.85      4.80 o 
   5   6   7       40.28       43.03      3.33 o 
   6   6   7        2.02        0.41      1.02 o 
   7   6   7        0.76        2.09      1.54 o 
   8   6   7       10.70        8.19      2.34 o 
  -1   7   7       21.21       18.16      1.35 o 
   0   7   7       43.67       47.66      2.02 o 
   1   7   7      251.86      225.85      5.35 o 
   2   7   7        0.79        0.26      0.42 o 
   3   7   7       20.57       18.07      1.31 o 
   4   7   7        0.16        0.11      0.40 o 
   5   7   7        6.90        6.34      1.52 o 
   6   7   7        0.76        0.73      0.67 o 
   7   7   7        1.21        2.95      1.45 o 
   1   8   7        0.78        0.18      0.50 o 
   2   8   7       25.89       26.83      1.60 o 
   3   8   7        2.82        1.87      1.00 o 
   4   8   7       39.20       42.29      1.73 o 
   5   8   7        0.09        0.01      0.47 o 
   6   8   7       19.16       22.61      1.74 o 
   7   8   7        1.35        2.16      1.47 o 
   3   9   7       33.13       30.44      3.09 o 
   4   9   7        8.03        7.99      2.06 o 
   5   9   7        0.00       -0.31      1.18 o 
  -5  -7   8       19.60       25.16      2.04 o 
  -4  -7   8       12.00       12.70      1.47 o 
  -3  -7   8        4.75        5.26      1.04 o 
  -2  -7   8       92.39       90.49      3.70 o 
  -1  -7   8       15.19       15.34      1.52 o 
   0  -7   8        0.56        0.11      0.57 o 
  -6  -6   8       10.59        9.37      1.34 o 
  -5  -6   8        3.52        6.24      1.13 o 
  -4  -6   8       10.35       10.50      1.29 o 
  -3  -6   8        4.38        2.72      0.77 o 
  -2  -6   8       41.69       36.98      2.13 o 
  -1  -6   8      104.88       98.98      3.77 o 
   0  -6   8        1.76        1.63      0.68 o 
   1  -6   8        8.90        5.29      1.00 o 
   2  -6   8      133.18      139.37      3.71 o 
  -6  -5   8       10.46       10.84      1.32 o 
  -5  -5   8       47.00       42.83      2.31 o 
  -4  -5   8       15.20       12.84      1.29 o 
  -3  -5   8        2.43        1.04      0.59 o 
  -2  -5   8      139.22      145.16      4.74 o 
  -1  -5   8        2.69        2.79      0.68 o 
   0  -5   8       29.40       30.38      1.79 o 
   1  -5   8        0.01        0.16      0.38 o 
   2  -5   8       43.02       42.50      2.87 o 
   3  -5   8       20.92       18.32      1.15 o 
  -7  -4   8       20.37       24.09      1.91 o 
  -6  -4   8       13.92       12.27      1.38 o 
  -5  -4   8       29.43       28.06      1.86 o 
  -4  -4   8        0.15       -0.09      0.41 o 
  -3  -4   8      502.52      489.24     12.25 o 
  -2  -4   8       39.83       42.38      2.09 o 
  -1  -4   8      162.22      173.48      5.19 o 
   0  -4   8       52.61       62.18      2.54 o 
   1  -4   8      103.40      109.98      2.73 o 
   2  -4   8       18.08       19.07      1.01 o 
   3  -4   8       33.79       32.29      1.96 o 
   4  -4   8        3.60        1.77      1.05 o 
  -7  -3   8        4.30        4.33      1.11 o 
  -6  -3   8        4.81        6.65      1.18 o 
  -5  -3   8      240.77      227.35      6.69 o 
  -4  -3   8        3.54        3.45      0.45 o 
  -3  -3   8      420.08      418.56      7.30 o 
  -2  -3   8      174.65      178.23      3.53 o 
  -1  -3   8      590.29      625.88     19.37 o 
   0  -3   8       94.91      101.28      2.81 o 
   1  -3   8        1.42        1.92      0.58 o 
   2  -3   8        8.28        7.82      0.64 o 
   3  -3   8       77.94       78.26      2.08 o 
   4  -3   8       32.04       33.36      3.15 o 
   5  -3   8        0.75        1.78      0.95 o 
  -7  -2   8        4.39        6.15      0.82 o 
  -6  -2   8        7.00        5.39      0.68 o 
  -5  -2   8        5.38        4.36      0.57 o 
  -4  -2   8       86.59       86.30      2.15 o 
  -3  -2   8      150.36      143.90      3.02 o 
  -2  -2   8       61.58       57.71      1.54 o 
  -1  -2   8       26.05       26.01      0.79 o 
   0  -2   8        9.42       10.27      0.54 o 
   1  -2   8        6.55        5.28      0.50 o 
   2  -2   8        5.80        5.83      0.89 o 
   3  -2   8      113.24      114.34      8.89 o 
   4  -2   8       98.41       89.54      3.63 o 
   5  -2   8       57.60       56.61      2.95 o 
   6  -2   8        0.03       -0.53      1.00 o 
  -6  -1   8       38.09       39.52      2.13 o 
  -5  -1   8        1.41        2.47      0.70 o 
  -4  -1   8       21.46       18.22      1.25 o 
  -3  -1   8        0.43        0.30      0.22 o 
  -2  -1   8        2.37        3.46      0.33 o 
  -1  -1   8        7.79       10.70      0.48 o 
   0  -1   8       49.52       55.72      1.28 o 
   1  -1   8      439.69      453.13      6.15 o 
   2  -1   8      140.80      137.66      4.32 o 
   3  -1   8      147.22      146.99      4.49 o 
   4  -1   8        0.00        0.04      0.66 o 
   5  -1   8        8.20        6.27      1.28 o 
   6  -1   8        0.06       -0.14      0.83 o 
  -6   0   8       39.82       42.22      2.36 o 
  -5   0   8       86.46       88.54      3.33 o 
  -4   0   8       14.28       12.20      1.11 o 
  -3   0   8        0.95        0.17      0.29 o 
  -2   0   8      203.81      215.17      4.19 o 
  -1   0   8       85.99       89.59      3.54 o 
   0   0   8      490.66      498.31      6.33 o 
   1   0   8       12.67       11.16      0.80 o 
   2   0   8        0.87        1.91      0.25 o 
   3   0   8      120.70      121.44      3.61 o 
   4   0   8       17.72       18.85      2.74 o 
   5   0   8       10.02        8.53      2.18 o 
   6   0   8       30.94       27.83      3.18 o 
   7   0   8        8.02        9.29      1.65 o 
  -6   1   8       27.37       34.57      2.20 o 
  -5   1   8       11.28       11.05      1.25 o 
  -4   1   8      104.29      102.99      3.63 o 
  -3   1   8        1.95        0.41      0.50 o 
  -2   1   8       36.69       37.68      2.23 o 
  -1   1   8       36.33       36.83      1.20 o 
   0   1   8       67.48       65.34      2.08 o 
   1   1   8       35.95       31.47      1.06 o 
   2   1   8      505.74      540.23      8.37 o 
   3   1   8        6.67        5.50      1.08 o 
   4   1   8        0.88        3.40      1.54 o 
   5   1   8       35.73       34.01      3.58 o 
   6   1   8       15.09       17.45      2.95 o 
   7   1   8       11.24       10.46      2.65 o 
  -5   2   8        2.61        3.45      0.91 o 
  -4   2   8       16.07       14.95      1.38 o 
  -3   2   8      111.86      103.72      3.58 o 
  -2   2   8      798.63      791.75     13.60 o 
  -1   2   8       77.11       73.89      1.95 o 
   0   2   8       19.45       18.02      0.64 o 
   1   2   8      737.39      725.80     10.60 o 
   2   2   8      602.92      610.87      9.28 o 
   3   2   8       19.52       21.98      1.01 o 
   4   2   8       27.89       24.84      2.05 o 
   5   2   8        6.60        9.51      2.13 o 
   6   2   8      172.20      181.21      8.89 o 
   7   2   8        0.17        2.63      1.75 o 
   8   2   8       15.93       15.49      3.11 o 
  -4   3   8      135.40      142.12      4.85 o 
  -3   3   8       21.16       21.26      1.52 o 
  -2   3   8      810.79      790.63     13.71 o 
  -1   3   8       32.30       32.12      1.41 o 
   0   3   8      210.19      199.95      3.39 o 
   1   3   8        3.08        2.90      0.33 o 
   2   3   8       27.31       25.66      0.97 o 
   3   3   8        4.41        5.30      0.55 o 
   4   3   8       48.86       55.80      2.86 o 
   5   3   8       27.45       29.74      3.29 o 
   6   3   8       13.95       22.03      3.20 o 
   7   3   8       15.88       19.62      3.15 o 
   8   3   8       45.78       37.07      4.31 o 
  -4   4   8        0.04       -0.61      0.64 o 
  -3   4   8        9.75        8.62      1.11 o 
  -2   4   8       98.31       95.65      2.60 o 
  -1   4   8        6.04        5.65      0.53 o 
   0   4   8      235.65      239.54      4.01 o 
   1   4   8      303.48      283.40      4.60 o 
   2   4   8       16.21       16.15      0.74 o 
   3   4   8        4.70        5.10      0.87 o 
   4   4   8        0.02        0.17      0.29 o 
   5   4   8        3.86        5.35      0.68 o 
   6   4   8        9.85       11.66      2.52 o 
   7   4   8       47.77       37.82      4.11 o 
   8   4   8        2.41        5.81      2.27 o 
  -3   5   8       15.29       13.16      1.45 o 
  -2   5   8       20.91       18.83      2.11 o 
  -1   5   8       78.04       77.43      3.83 o 
   0   5   8        0.25        0.28      0.32 o 
   1   5   8       29.77       29.89      1.06 o 
   2   5   8       79.90       77.70      1.85 o 
   3   5   8       11.17       10.48      0.65 o 
   4   5   8       10.53       12.47      0.86 o 
   5   5   8       18.50       16.24      1.75 o 
   6   5   8        1.95        3.97      1.61 o 
   7   5   8        0.85        1.00      1.45 o 
   8   5   8       13.70       10.71      2.59 o 
  -2   6   8        2.53        1.04      0.51 o 
  -1   6   8      151.79      157.32      3.20 o 
   0   6   8       83.05       86.91      2.10 o 
   1   6   8       27.82       28.81      1.11 o 
   2   6   8        0.45        1.03      0.35 o 
   3   6   8        0.03        0.01      0.25 o 
   4   6   8        2.93        3.31      0.50 o 
   5   6   8       16.82       14.93      1.57 o 
   6   6   8       37.91       31.31      2.53 o 
   7   6   8       27.62       32.76      3.81 o 
   8   6   8        4.35        5.31      2.20 o 
  -1   7   8        2.11        0.98      0.44 o 
   0   7   8       14.87       13.45      1.18 o 
   1   7   8       25.22       25.50      1.50 o 
   2   7   8        0.69        0.49      0.48 o 
   3   7   8      150.58      150.34      4.24 o 
   4   7   8        2.26        1.70      0.59 o 
   5   7   8       14.41       16.13      1.62 o 
   6   7   8       12.80       16.78      2.90 o 
   7   7   8        6.36       10.07      2.34 o 
   1   8   8        0.18        0.31      0.59 o 
   2   8   8      113.90      117.86      6.44 o 
   3   8   8       99.24       91.37      7.40 o 
   4   8   8        5.99        6.48      2.47 o 
   5   8   8        1.05        1.58      1.18 o 
   6   8   8        3.30        2.07      0.83 o 
  -4  -7   9       14.08       16.45      1.68 o 
  -3  -7   9        0.39       -0.25      0.64 o 
  -2  -7   9       34.29       40.54      2.38 o 
  -1  -7   9       17.14       15.31      1.57 o 
  -5  -6   9        1.83        0.95      0.75 o 
  -4  -6   9        7.17        7.46      1.16 o 
  -3  -6   9        3.28        2.16      0.82 o 
  -2  -6   9        0.08        0.50      0.59 o 
  -1  -6   9       35.33       39.45      2.22 o 
   0  -6   9      138.60      142.24      4.88 o 
   1  -6   9        4.68        3.72      0.91 o 
  -6  -5   9        0.26        0.66      0.66 o 
  -5  -5   9        0.99        0.84      0.64 o 
  -4  -5   9       49.32       48.07      2.47 o 
  -3  -5   9        0.80        0.18      0.52 o 
  -2  -5   9      173.58      178.56      5.63 o 
  -1  -5   9       63.86       59.41      2.70 o 
   0  -5   9       73.27       75.54      3.06 o 
   1  -5   9        0.99        1.47      0.61 o 
   2  -5   9       10.11       10.92      1.18 o 
   3  -5   9       10.00        8.93      1.39 o 
  -6  -4   9       27.27       32.24      2.11 o 
  -5  -4   9       13.83       13.02      1.38 o 
  -4  -4   9        1.41        1.16      0.61 o 
  -3  -4   9       24.78       24.09      1.59 o 
  -2  -4   9       20.15       25.91      1.63 o 
  -1  -4   9      121.22      122.64      4.11 o 
   0  -4   9        0.62        0.39      0.43 o 
   1  -4   9      141.73      137.63      4.36 o 
   2  -4   9       11.75       10.92      0.82 o 
   3  -4   9        6.08        8.87      1.30 o 
   4  -4   9       46.03       51.26      3.79 o 
  -6  -3   9       11.17       10.12      1.34 o 
  -5  -3   9       99.15       88.66      3.54 o 
  -4  -3   9       91.79       89.47      3.45 o 
  -3  -3   9        0.11        0.20      0.26 o 
  -2  -3   9      156.39      166.04      3.43 o 
  -1  -3   9     1975.04     2110.63     33.43 o 
   0  -3   9       76.54       74.47      2.42 o 
   1  -3   9        6.30        5.92      0.77 o 
   2  -3   9        0.03       -0.20      0.27 o 
   3  -3   9       17.54       17.61      1.59 o 
   4  -3   9       21.10       23.47      1.96 o 
   5  -3   9       17.35       18.08      1.95 o 
  -6  -2   9       27.20       29.44      1.34 o 
  -5  -2   9       59.50       52.25      1.72 o 
  -4  -2   9       71.20       58.54      1.76 o 
  -3  -2   9        0.02       -0.07      0.44 o 
  -2  -2   9        6.20        6.20      0.61 o 
  -1  -2   9       63.05       70.39      1.82 o 
   0  -2   9      140.30      154.59      2.72 o 
   1  -2   9      271.28      278.17      4.68 o 
   2  -2   9        0.03        0.13      0.29 o 
   3  -2   9       51.26       54.75      5.15 o 
   4  -2   9       13.18       10.49      1.48 o 
   5  -2   9        7.27        7.75      1.38 o 
  -6  -1   9       41.93       39.63      2.22 o 
  -5  -1   9       15.87        9.23      1.09 o 
  -4  -1   9       27.05       21.61      1.29 o 
  -3  -1   9       20.53       24.42      0.82 o 
  -2  -1   9      364.50      349.28      5.17 o 
  -1  -1   9      720.87      696.56      9.63 o 
   0  -1   9       24.31       24.02      0.80 o 
   1  -1   9       64.72       60.50      3.31 o 
   2  -1   9       87.30       85.94      2.26 o 
   3  -1   9       19.27       24.22      1.81 o 
   4  -1   9      111.80      109.51      4.10 o 
   5  -1   9       29.48       22.43      2.05 o 
   6  -1   9        9.31        7.18      1.45 o 
  -6   0   9        1.27        2.00      0.82 o 
  -5   0   9       40.25       39.86      2.13 o 
  -4   0   9       10.12       12.91      1.23 o 
  -3   0   9       81.34       73.07      3.23 o 
  -2   0   9       19.92       19.07      0.87 o 
  -1   0   9        0.04       -0.03      0.17 o 
   0   0   9        1.08        0.61      0.20 o 
   1   0   9       12.48       11.60      0.65 o 
   2   0   9        2.25        1.75      0.45 o 
   3   0   9        0.19        0.90      0.42 o 
   4   0   9       35.91       35.09      3.70 o 
   5   0   9        0.19        1.47      1.32 o 
   6   0   9        9.74        4.42      1.55 o 
   7   0   9        1.54        0.50      0.94 o 
  -5   1   9        5.59        5.74      1.04 o 
  -4   1   9       19.90       18.13      1.41 o 
  -3   1   9       86.44       85.82      2.29 o 
  -2   1   9       15.12       11.69      1.54 o 
  -1   1   9        3.85        3.12      0.44 o 
   0   1   9       64.10       64.50      1.59 o 
   1   1   9      203.47      214.06      4.07 o 
   2   1   9       35.67       30.77      1.42 o 
   3   1   9       23.77       23.94      1.86 o 
   4   1   9       19.12       27.56      1.62 o 
   5   1   9       85.92       84.00      5.67 o 
   6   1   9       15.68       14.34      2.90 o 
   7   1   9        2.47        1.29      1.63 o 
  -5   2   9       46.76       53.72      2.77 o 
  -4   2   9       13.41       13.13      1.32 o 
  -3   2   9        0.44        0.35      0.38 o 
  -2   2   9      213.80      217.51      4.53 o 
  -1   2   9       58.82       52.55      1.63 o 
   0   2   9       14.60       16.96      0.85 o 
   1   2   9        2.32        1.17      0.31 o 
   2   2   9      291.77      306.72      5.25 o 
   3   2   9       18.97       16.94      1.43 o 
   4   2   9       17.40       16.33      1.77 o 
   5   2   9        0.10        1.13      1.23 o 
   6   2   9        1.54        0.27      1.11 o 
   7   2   9       29.68       27.04      3.81 o 
  -4   3   9       36.26       37.93      2.22 o 
  -3   3   9       47.07       49.65      1.80 o 
  -2   3   9        6.08        5.90      0.68 o 
  -1   3   9       20.80       20.61      1.11 o 
   0   3   9     1648.18     1630.26     26.92 o 
   1   3   9       35.68       33.50      1.07 o 
   2   3   9       90.88       97.50      2.25 o 
   3   3   9       20.79       18.03      0.97 o 
   4   3   9       43.71       41.28      2.00 o 
   5   3   9        3.70        6.96      1.95 o 
   6   3   9        3.31        2.68      1.54 o 
   7   3   9       10.80       11.03      2.59 o 
  -3   4   9       16.78       14.70      1.79 o 
  -2   4   9       29.87       33.39      1.45 o 
  -1   4   9        0.70        1.36      0.46 o 
   0   4   9      330.80      336.66      5.39 o 
   1   4   9       94.66       94.80      2.09 o 
   2   4   9        1.43        1.05      0.31 o 
   3   4   9       22.63       22.06      1.14 o 
   4   4   9        4.97        3.84      0.60 o 
   5   4   9       53.75       57.17      2.04 o 
   6   4   9       12.03       16.70      2.95 o 
   7   4   9        9.72        8.96      2.40 o 
   8   4   9       21.19       17.90      3.40 o 
  -2   5   9        6.70        6.58      0.80 o 
  -1   5   9       71.33       74.35      2.27 o 
   0   5   9       45.65       45.65      1.41 o 
   1   5   9       18.72       21.83      0.95 o 
   2   5   9        0.97        0.57      0.33 o 
   3   5   9       75.99       82.36      2.11 o 
   4   5   9        0.82        1.00      0.43 o 
   5   5   9       48.72       49.36      1.75 o 
   6   5   9       13.08       16.56      2.88 o 
   7   5   9        0.32        1.11      1.41 o 
  -1   6   9       13.23       14.13      1.06 o 
   0   6   9        5.96        4.41      0.59 o 
   1   6   9        1.91        1.47      0.43 o 
   2   6   9       32.08       28.37      1.14 o 
   3   6   9        5.82        4.27      0.58 o 
   4   6   9       28.42       29.95      1.29 o 
   5   6   9        0.80        0.88      0.58 o 
   6   6   9        0.24        0.28      0.66 o 
   7   6   9       25.97       28.27      3.77 o 
   0   7   9       15.88       16.33      1.00 o 
   1   7   9       42.42       46.31      2.06 o 
   2   7   9       19.83       16.78      1.98 o 
   3   7   9        6.05        5.91      0.96 o 
   4   7   9        1.79        1.47      0.77 o 
   5   7   9        0.02        0.21      1.69 o 
   6   7   9       42.10       43.00      5.97 o 
   7   7   9        8.53        8.71      2.47 o 
   2   8   9        2.04        3.02      0.82 o 
   3   8   9       79.71       78.26      3.13 o 
   4   8   9        1.44        1.98      0.93 o 
   5   8   9       13.19       11.69      1.35 o 
  -4  -6  10        8.09        7.46      1.27 o 
  -3  -6  10       56.28       64.04      3.09 o 
  -2  -6  10       13.17       13.07      1.41 o 
  -1  -6  10        3.91        3.38      0.88 o 
   0  -6  10       69.17       69.51      3.15 o 
   1  -6  10       17.11       21.39      1.77 o 
  -5  -5  10        0.09       -0.45      0.50 o 
  -4  -5  10        3.85        2.95      0.84 o 
  -3  -5  10       10.98       10.98      1.27 o 
  -2  -5  10        7.98        9.37      1.18 o 
  -1  -5  10        4.93        4.29      0.91 o 
   0  -5  10        1.58        0.79      0.59 o 
   1  -5  10       60.56       62.09      2.79 o 
   2  -5  10       20.45       21.87      1.49 o 
  -5  -4  10       24.72       22.84      1.79 o 
  -4  -4  10       35.67       36.57      2.13 o 
  -3  -4  10        6.88        6.74      1.00 o 
  -2  -4  10        6.42        4.95      0.91 o 
  -1  -4  10       80.57       75.95      3.04 o 
   0  -4  10      236.16      249.20      7.03 o 
   1  -4  10      109.42      119.85      4.04 o 
   2  -4  10        0.05        0.14      1.13 o 
   3  -4  10        0.75        0.84      1.59 o 
  -6  -3  10       18.91       20.12      1.84 o 
  -5  -3  10        4.88        2.86      0.82 o 
  -4  -3  10       10.58        7.46      1.07 o 
  -3  -3  10        0.03       -0.29      0.28 o 
  -2  -3  10       14.73       15.07      1.59 o 
  -1  -3  10       30.11       37.61      1.36 o 
   0  -3  10       49.77       57.38      1.80 o 
   1  -3  10      179.73      193.90      5.23 o 
   2  -3  10        0.00       -0.91      0.75 o 
   3  -3  10       27.68       24.04      1.88 o 
   4  -3  10        4.75        4.01      1.66 o 
  -6  -2  10        0.74        0.71      0.53 o 
  -5  -2  10       20.62       17.94      1.07 o 
  -4  -2  10        2.36        1.75      0.47 o 
  -3  -2  10      303.05      274.25      5.23 o 
  -2  -2  10      125.07      119.37      2.71 o 
  -1  -2  10      537.78      544.67      9.36 o 
   0  -2  10        2.61        2.84      0.47 o 
   1  -2  10      523.57      548.40     11.04 o 
   2  -2  10       81.68       78.25      2.88 o 
   3  -2  10       21.93       21.15      1.77 o 
   4  -2  10        8.88        8.26      1.46 o 
   5  -2  10       24.20       23.81      2.16 o 
  -5  -1  10       46.68       46.33      1.69 o 
  -4  -1  10        3.77        6.34      0.68 o 
  -3  -1  10      224.44      186.82      3.87 o 
  -2  -1  10        4.32        2.20      0.33 o 
  -1  -1  10       30.58       33.94      0.99 o 
   0  -1  10       39.09       41.81      1.71 o 
   1  -1  10       98.44       97.05      1.89 o 
   2  -1  10       12.73       15.65      1.29 o 
   3  -1  10       43.84       46.58      2.47 o 
   4  -1  10        0.51        0.37      0.78 o 
   5  -1  10        0.09        1.72      0.93 o 
   6  -1  10       17.22       13.68      1.92 o 
  -5   0  10        7.71        9.72      0.89 o 
  -4   0  10       67.63       65.80      2.56 o 
  -3   0  10        0.28        0.50      0.37 o 
  -2   0  10       61.88       55.15      1.34 o 
  -1   0  10        1.26        0.81      0.25 o 
   0   0  10        0.54        0.63      0.22 o 
   1   0  10       47.72       44.48      1.39 o 
   2   0  10        0.29       -0.01      0.33 o 
   3   0  10        4.94        4.17      0.80 o 
   4   0  10       66.75       55.28      4.61 o 
   5   0  10       66.70       64.71      5.26 o 
   6   0  10       14.46       18.39      2.09 o 
  -5   1  10        9.04       10.61      0.98 o 
  -4   1  10        2.51        2.51      0.53 o 
  -3   1  10       45.03       46.91      1.63 o 
  -2   1  10       96.69       97.46      2.70 o 
  -1   1  10       30.20       27.26      1.12 o 
   0   1  10        6.49        8.57      0.48 o 
   1   1  10        1.70        2.05      0.43 o 
   2   1  10      223.44      212.73      4.11 o 
   3   1  10       36.79       32.99      1.40 o 
   4   1  10       13.56       13.86      1.30 o 
   5   1  10        0.41        0.52      1.09 o 
   6   1  10        7.82        8.48      2.47 o 
   7   1  10        1.97        0.11      1.70 o 
  -4   2  10      117.49      136.25      3.92 o 
  -3   2  10       57.30       54.94      1.88 o 
  -2   2  10        2.13        3.33      0.57 o 
  -1   2  10        1.80        1.37      0.49 o 
   0   2  10        4.89        4.19      0.55 o 
   1   2  10       89.48       86.93      2.10 o 
   2   2  10        0.08        0.17      0.33 o 
   3   2  10       28.80       26.71      1.23 o 
   4   2  10       29.15       21.02      1.22 o 
   5   2  10        3.11        5.90      2.04 o 
   6   2  10       15.01       16.15      3.06 o 
   7   2  10       14.31       11.77      2.86 o 
  -4   3  10       23.73       25.42      2.87 o 
  -3   3  10       34.99       39.35      2.06 o 
  -2   3  10        0.22        0.21      0.40 o 
  -1   3  10       36.12       34.47      1.39 o 
   0   3  10      239.16      241.97      4.94 o 
   1   3  10      121.06      118.69      2.93 o 
   2   3  10        2.00        2.21      0.50 o 
   3   3  10       61.23       58.65      1.83 o 
   4   3  10      212.70      207.67      5.55 o 
   5   3  10        6.12        8.09      1.07 o 
   6   3  10        3.73        4.74      1.93 o 
   7   3  10       18.63       24.52      3.77 o 
  -3   4  10        5.63        5.25      0.80 o 
  -2   4  10      137.94      135.04      3.74 o 
  -1   4  10        5.08        3.39      0.59 o 
   0   4  10      539.90      533.15     11.68 o 
   1   4  10       35.57       33.40      1.38 o 
   2   4  10      403.04      401.75      7.66 o 
   3   4  10       16.59       16.81      1.01 o 
   4   4  10       28.79       30.13      1.72 o 
   5   4  10        1.20        1.07      0.47 o 
   6   4  10        6.24        4.38      1.86 o 
   7   4  10        6.43        9.07      2.59 o 
  -2   5  10       10.28        8.46      0.95 o 
  -1   5  10        1.98        1.99      1.18 o 
   0   5  10       44.54       41.37      2.55 o 
   1   5  10        0.06       -0.34      0.41 o 
   2   5  10        0.07       -0.08      0.33 o 
   3   5  10       75.67       72.72      2.69 o 
   4   5  10       18.18       22.97      2.01 o 
   5   5  10        0.10       -0.10      0.38 o 
   6   5  10        7.58       11.32      2.63 o 
   7   5  10        1.32        1.95      1.63 o 
  -1   6  10        0.20        1.39      1.03 o 
   0   6  10       12.62       15.60      1.50 o 
   1   6  10       62.11       59.22      1.73 o 
   2   6  10       35.95       38.85      1.40 o 
   3   6  10        0.00        0.19      0.39 o 
   4   6  10        0.02        0.29      0.43 o 
   5   6  10        0.63        1.17      0.48 o 
   6   6  10        2.34        4.02      1.03 o 
   7   6  10        3.11        4.24      2.04 o 
   1   7  10       24.96       24.94      1.17 o 
   2   7  10       14.20       13.80      1.29 o 
   3   7  10       40.03       41.88      2.43 o 
   4   7  10        0.02        0.29      0.70 o 
   5   7  10        3.13        4.15      0.99 o 
   6   7  10        0.24        0.04      0.65 o 
   4   8  10        1.14        2.48      0.92 o 
  -3  -6  11        4.13        3.58      1.02 o 
  -2  -6  11       66.31       80.37      3.58 o 
  -1  -6  11        5.04        4.13      0.98 o 
  -4  -5  11       37.35       37.14      2.27 o 
  -3  -5  11        0.02       -0.02      0.57 o 
  -2  -5  11        4.17        2.86      0.88 o 
  -1  -5  11       11.83        8.76      1.16 o 
   0  -5  11       50.29       54.08      2.63 o 
   1  -5  11        0.86        0.52      0.64 o 
  -5  -4  11       11.09        8.51      1.27 o 
  -4  -4  11        5.71        3.86      0.88 o 
  -3  -4  11        1.61        1.54      0.68 o 
  -2  -4  11        0.35        0.57      0.54 o 
  -1  -4  11        0.19        0.32      0.43 o 
   0  -4  11       48.84       54.94      2.54 o 
   1  -4  11       72.82       77.04      3.06 o 
   2  -4  11        7.64        5.10      1.93 o 
   3  -4  11        1.03       -0.61      1.45 o 
  -5  -3  11        6.86        8.17      1.27 o 
  -4  -3  11       10.65       12.16      1.32 o 
  -3  -3  11       71.06       66.56      2.90 o 
  -2  -3  11        0.04       -0.24      0.29 o 
  -1  -3  11      129.57      134.24      5.74 o 
   0  -3  11        0.64        0.91      0.66 o 
   1  -3  11        9.53        9.80      0.76 o 
   2  -3  11       43.09       43.92      4.38 o 
   3  -3  11        0.33       -1.63      1.09 o 
   4  -3  11        0.53        0.07      1.52 o 
  -5  -2  11       47.01       46.81      1.76 o 
  -4  -2  11        9.54       10.33      1.40 o 
  -3  -2  11       15.24       12.20      2.13 o 
  -2  -2  11       35.10       34.46      1.29 o 
  -1  -2  11        3.59        3.77      0.52 o 
   0  -2  11      211.25      227.58      4.11 o 
   1  -2  11      501.20      533.86     13.75 o 
   2  -2  11       40.77       37.02      2.06 o 
   3  -2  11        5.46        3.88      1.97 o 
   4  -2  11        5.65        4.71      1.18 o 
   5  -2  11        0.70        0.35      0.97 o 
  -5  -1  11        4.34        3.22      0.88 o 
  -4  -1  11       41.33       41.93      1.56 o 
  -3  -1  11       91.44       85.14      5.29 o 
  -2  -1  11      121.00      101.91      2.49 o 
  -1  -1  11        0.20        0.32      0.45 o 
   0  -1  11       27.95       31.69      0.98 o 
   1  -1  11      164.08      175.96      3.68 o 
   2  -1  11        0.04       -0.18      0.57 o 
   3  -1  11      204.79      206.42      9.80 o 
   4  -1  11        1.94        1.34      0.95 o 
   5  -1  11       39.41       45.02      5.77 o 
  -5   0  11       12.03        9.60      1.29 o 
  -4   0  11       13.22        9.85      1.18 o 
  -3   0  11        0.20       -0.32      0.26 o 
  -2   0  11       24.61       16.20      0.98 o 
  -1   0  11       26.49       21.87      0.83 o 
   0   0  11       83.12       85.97      2.62 o 
   1   0  11      288.69      278.17      5.07 o 
   2   0  11       87.92       88.19      2.41 o 
   3   0  11      135.63      140.19      4.21 o 
   4   0  11        4.24        3.72      1.95 o 
   5   0  11        0.50        0.90      0.93 o 
   6   0  11        9.54        9.72      2.96 o 
  -4   1  11       32.31       39.37      1.78 o 
  -3   1  11        0.78        0.72      0.39 o 
  -2   1  11       13.54       15.13      0.94 o 
  -1   1  11       28.28       30.84      0.98 o 
   0   1  11      115.40      103.77      5.99 o 
   1   1  11       51.44       52.82      1.65 o 
   2   1  11       22.73       20.65      1.11 o 
   3   1  11       13.85       15.18      1.05 o 
   4   1  11       11.12        9.56      1.19 o 
   5   1  11       12.83       22.10      3.54 o 
   6   1  11        9.20        8.51      2.56 o 
  -4   2  11       25.81       28.25      1.70 o 
  -3   2  11        0.58        0.81      0.56 o 
  -2   2  11        2.23        1.19      0.47 o 
  -1   2  11       44.26       43.61      1.69 o 
   0   2  11       53.61       49.74      1.80 o 
   1   2  11       20.81       19.49      1.49 o 
   2   2  11        1.77        0.67      0.41 o 
   3   2  11       35.73       33.05      1.43 o 
   4   2  11       30.20       28.95      1.44 o 
   5   2  11        9.86       10.46      2.54 o 
   6   2  11       20.34       25.18      3.74 o 
  -3   3  11       45.23       48.17      1.90 o 
  -2   3  11      105.69      100.11      2.79 o 
  -1   3  11       17.82       14.64      0.99 o 
   0   3  11        5.16        2.56      0.92 o 
   1   3  11       21.00       18.46      1.06 o 
   2   3  11        2.21        1.57      0.50 o 
   3   3  11       44.45       46.77      1.69 o 
   4   3  11       21.99       19.54      1.53 o 
   5   3  11       17.78       14.39      1.40 o 
   6   3  11        6.19        3.88      2.06 o 
   7   3  11        0.78        1.16      1.54 o 
  -2   4  11        3.04        3.33      0.70 o 
  -1   4  11       48.01       53.32      2.44 o 
   0   4  11        0.05        0.24      0.45 o 
   1   4  11       64.49       63.13      2.05 o 
   2   4  11      586.22      610.54     25.14 o 
   3   4  11       47.63       48.20      1.72 o 
   4   4  11       13.25       16.05      1.13 o 
   5   4  11        0.52        0.24      0.46 o 
   6   4  11       13.39       11.68      2.74 o 
   7   4  11        0.07       -0.39      1.59 o 
  -1   5  11        0.67        1.01      0.59 o 
   0   5  11       30.22       34.82      1.52 o 
   1   5  11       25.34       23.17      1.52 o 
   2   5  11      405.90      415.75     11.81 o 
   3   5  11        5.24        4.49      0.90 o 
   4   5  11        7.16        7.55      1.48 o 
   5   5  11       10.40        9.23      0.95 o 
   6   5  11        7.38       10.84      2.06 o 
   0   6  11       18.35       16.42      1.15 o 
   1   6  11        5.60        7.24      0.95 o 
   2   6  11        4.89        5.73      0.68 o 
   3   6  11        6.24        5.52      1.36 o 
   4   6  11       10.76       13.16      1.13 o 
   5   6  11       15.27       13.93      1.10 o 
   6   6  11        0.18        0.22      0.54 o 
   2   7  11        0.63        0.24      0.63 o 
   3   7  11        0.15        0.32      1.33 o 
   4   7  11        2.69        1.02      0.86 o 
   5   7  11        2.41        0.73      0.95 o 
  -3  -5  12        0.45       -0.50      0.52 o 
  -2  -5  12        2.99        2.34      0.82 o 
  -1  -5  12       18.66       22.25      1.72 o 
   0  -5  12       61.96       73.52      3.22 o 
  -4  -4  12       25.39       28.27      2.02 o 
  -3  -4  12        8.04       10.07      1.27 o 
  -2  -4  12       50.61       50.27      2.59 o 
  -1  -4  12        1.54        1.72      0.66 o 
   0  -4  12        0.00        0.14      0.50 o 
   1  -4  12        3.00        1.50      1.61 o 
   2  -4  12       16.60       19.06      3.54 o 
  -4  -3  12        0.08        0.14      0.64 o 
  -3  -3  12        3.70        2.68      0.79 o 
  -2  -3  12       48.28       48.50      2.38 o 
  -1  -3  12        2.40        2.09      0.53 o 
   0  -3  12       31.10       32.36      1.67 o 
   1  -3  12       67.14       68.90      2.84 o 
   2  -3  12       64.86       55.33      4.90 o 
  -4  -2  12       46.42       46.74      1.69 o 
  -3  -2  12        3.79        3.27      1.47 o 
  -2  -2  12        3.36        2.63      0.51 o 
  -1  -2  12        3.88        4.59      0.62 o 
   0  -2  12        8.04        7.94      0.69 o 
   1  -2  12       56.12       59.08      2.50 o 
   2  -2  12        5.72        6.80      1.13 o 
   4  -2  12        0.02        1.57      1.68 o 
  -4  -1  12        1.53        1.42      0.51 o 
  -3  -1  12       14.70       13.96      0.92 o 
  -2  -1  12        3.85        2.98      0.51 o 
  -1  -1  12      110.17      102.96      4.42 o 
   0  -1  12       64.01       61.57      1.71 o 
   1  -1  12      280.72      295.40      5.53 o 
   2  -1  12       34.13       35.88      2.87 o 
   3  -1  12      111.16      106.11      3.78 o 
   4  -1  12       23.48       16.11      3.27 o 
   5  -1  12        0.21        0.01      0.91 o 
  -4   0  12        4.67        2.72      0.60 o 
  -3   0  12       39.32       34.97      1.40 o 
  -2   0  12        8.14       11.52      0.67 o 
  -1   0  12      403.47      372.87      5.71 o 
   0   0  12      152.28      136.66      3.02 o 
   1   0  12       22.09       18.95      1.09 o 
   2   0  12        1.87        0.89      0.48 o 
   3   0  12       37.91       40.36      2.17 o 
   4   0  12       28.69       31.90      4.11 o 
   5   0  12       24.20       26.61      2.37 o 
  -4   1  12       30.89       40.53      4.06 o 
  -3   1  12       38.66       40.81      2.65 o 
  -2   1  12        5.18        4.46      0.62 o 
  -1   1  12        4.33        1.13      0.33 o 
   0   1  12        9.28       11.95      0.89 o 
   1   1  12       10.99       11.35      0.94 o 
   2   1  12        0.41        0.02      0.40 o 
   3   1  12       13.45       11.60      1.00 o 
   4   1  12       11.50       12.09      1.54 o 
   5   1  12        7.45       14.36      3.06 o 
   6   1  12        0.02       -1.13      1.45 o 
  -3   2  12       37.59       40.22      1.69 o 
  -2   2  12        7.74        7.99      0.80 o 
  -1   2  12        9.05        6.49      0.71 o 
   0   2  12       49.44       49.05      1.76 o 
   1   2  12        3.10        3.01      0.63 o 
   2   2  12        7.57        7.29      0.78 o 
   3   2  12       39.25       43.36      1.73 o 
   4   2  12       10.69        5.91      0.86 o 
   5   2  12        7.59       10.05      2.81 o 
   6   2  12        1.13        4.65      1.95 o 
  -2   3  12       65.63       76.09      2.42 o 
  -1   3  12       56.76       56.22      2.13 o 
   0   3  12        4.61        5.01      0.69 o 
   1   3  12        3.66        4.60      0.99 o 
   2   3  12        0.30        0.92      0.74 o 
   3   3  12       11.86       11.87      0.99 o 
   4   3  12       25.68       28.54      1.51 o 
   5   3  12        6.76        2.09      1.77 o 
   6   3  12        4.60        2.38      1.66 o 
  -2   4  12        0.99        1.48      0.61 o 
  -1   4  12       10.50       10.92      0.99 o 
   0   4  12       26.94       25.54      1.32 o 
   1   4  12       15.78       15.55      1.08 o 
   2   4  12        0.62        0.38      0.48 o 
   3   4  12       49.11       50.89      2.06 o 
   4   4  12       11.33        9.80      0.98 o 
   5   4  12        0.20        0.01      0.53 o 
   6   4  12       35.19       24.05      3.72 o 
   0   5  12       23.45       24.72      1.36 o 
   1   5  12        3.53        4.93      0.85 o 
   2   5  12      142.90      151.15      3.84 o 
   3   5  12       57.05       63.11      2.31 o 
   4   5  12      148.53      155.44      3.67 o 
   5   5  12       21.11       21.40      1.44 o 
   6   5  12       10.27       10.95      1.41 o 
   1   6  12        0.52        0.21      0.42 o 
   2   6  12       38.87       37.82      1.95 o 
   3   6  12        3.33        4.11      1.27 o 
   4   6  12       20.93       20.43      1.47 o 
   5   6  12        0.19        0.33      0.52 o 
  -2  -4  13       33.97       37.39      2.29 o 
  -1  -4  13       14.87       16.97      1.54 o 
  -3  -3  13        7.52        8.98      1.23 o 
  -2  -3  13        2.53        3.31      0.88 o 
  -1  -3  13        2.76        2.40      0.77 o 
   0  -3  13        8.12        9.04      1.19 o 
   1  -3  13       23.28       27.99      5.98 o 
   2  -3  13        0.17        1.77      1.88 o 
  -3  -2  13       46.66       47.34      1.98 o 
  -2  -2  13        0.37       -0.26      0.50 o 
  -1  -2  13       24.32       23.29      1.09 o 
   0  -2  13        0.04       -0.38      1.03 o 
   1  -2  13       58.03       63.91      3.55 o 
   2  -2  13       22.27       28.16      3.46 o 
   3  -2  13        0.59        0.93      1.79 o 
  -3  -1  13       19.75       17.19      1.03 o 
  -2  -1  13       42.17       46.27      1.63 o 
  -1  -1  13        9.54        9.57      1.52 o 
   0  -1  13        2.60        3.05      0.75 o 
   1  -1  13       33.04       33.35      1.90 o 
   2  -1  13       59.13       60.54      3.24 o 
   3  -1  13       42.43       40.53      4.46 o 
   4  -1  13        3.38       -1.68      1.43 o 
  -3   0  13       21.83       21.76      1.19 o 
  -2   0  13       14.76       12.76      1.58 o 
  -1   0  13        9.70        8.37      0.74 o 
   0   0  13       72.26       74.40      2.37 o 
   1   0  13        0.46        0.32      0.47 o 
   2   0  13        5.01        5.70      0.83 o 
   3   0  13      115.29      122.58      4.13 o 
   4   0  13        4.65        6.15      2.36 o 
   5   0  13       44.78       39.04      4.92 o 
  -3   1  13        8.58        6.23      0.65 o 
  -2   1  13        4.69        4.12      0.53 o 
  -1   1  13        0.19        0.71      0.34 o 
   0   1  13       30.96       26.53      1.60 o 
   1   1  13       86.55       87.49      2.68 o 
   2   1  13        0.62        0.29      0.43 o 
   3   1  13        7.14        7.22      0.91 o 
   4   1  13       25.19       22.20      2.06 o 
   5   1  13       50.62       52.38      5.40 o 
  -2   2  13       56.81       67.96      2.26 o 
  -1   2  13       17.97       19.67      1.14 o 
   0   2  13        1.39        1.63      0.52 o 
   1   2  13        0.05        0.23      0.41 o 
   2   2  13       19.73       19.34      1.50 o 
   3   2  13       58.51       65.27      2.21 o 
   4   2  13       23.94       24.98      1.53 o 
   5   2  13        0.03        0.36      0.81 o 
  -2   3  13        0.29        0.77      0.58 o 
  -1   3  13        0.37        0.45      0.65 o 
   0   3  13        2.75        3.28      0.74 o 
   1   3  13        0.27        0.46      0.48 o 
   2   3  13       20.79       22.69      1.39 o 
   3   3  13        0.34        0.10      0.46 o 
   4   3  13        9.56        9.11      1.03 o 
   5   3  13        0.65       -0.09      0.67 o 
  -1   4  13        4.62        6.54      0.88 o 
   0   4  13       69.30       64.88      2.34 o 
   1   4  13       18.14       21.25      1.32 o 
   2   4  13       44.13       49.42      2.01 o 
   3   4  13        6.59        7.18      0.97 o 
   4   4  13        0.04       -0.14      0.53 o 
   5   4  13        5.60        6.30      1.34 o 
   1   5  13        3.12        2.11      0.66 o 
   2   5  13        3.00        2.12      0.67 o 
   3   5  13       16.64       15.38      3.56 o 
   4   5  13       63.01       65.27      3.04 o 
   5   5  13       24.00       23.15      1.51 o 
   3   6  13        8.31       10.18      1.12 o 
  -1  -3  14       15.48       21.14      1.81 o 
   0  -3  14       24.63       29.20      3.90 o 
  -2  -2  14        9.15       11.27      1.81 o 
  -1  -2  14       11.05       14.41      1.52 o 
   0  -2  14        9.98       11.04      2.27 o 
   1  -2  14       12.67       11.97      1.37 o 
   2  -2  14       46.72       56.55      6.07 o 
  -2  -1  14       14.49       13.66      2.16 o 
  -1  -1  14       12.17       10.68      1.27 o 
   0  -1  14       14.01       15.02      1.54 o 
   1  -1  14        0.19        0.45      0.66 o 
   2  -1  14        0.00        0.15      0.59 o 
   3  -1  14       53.75       60.31      3.00 o 
  -2   0  14        0.26        0.50      0.48 o 
  -1   0  14        0.65        0.34      0.61 o 
   0   0  14        3.27        2.56      0.79 o 
   1   0  14        8.89        8.90      2.19 o 
   2   0  14        1.28        1.05      0.62 o 
   3   0  14       40.50       39.91      2.39 o 
   4   0  14        8.32        8.03      2.70 o 
  -2   1  14       14.57       11.28      0.77 o 
  -1   1  14        0.18       -0.04      0.45 o 
   0   1  14        0.84        2.14      0.62 o 
   1   1  14      128.41      125.94      4.82 o 
   2   1  14      149.93      152.35      4.57 o 
   3   1  14       28.01       30.54      1.67 o 
   4   1  14        6.23        5.96      1.19 o 
  -1   2  14       13.64       12.59      2.21 o 
   0   2  14        8.57        8.59      1.43 o 
   1   2  14       16.61       13.55      1.11 o 
   2   2  14        9.01        6.80      0.94 o 
   3   2  14        4.89        4.80      0.93 o 
   4   2  14        0.15       -0.50      0.60 o 
   0   3  14       15.16       16.52      1.35 o 
   1   3  14       26.90       26.55      2.44 o 
   2   3  14        0.12       -0.32      0.50 o 
   3   3  14        0.46        1.62      0.74 o 
   4   3  14        0.19        0.13      0.57 o 
   1   4  14       16.72       19.39      1.47 o 
   2   4  14        2.15        1.35      0.98 o 
   3   4  14       10.35       12.85      1.24 o 
   4   4  14        2.75        2.56      0.84 o 
   0  -1  15        4.00        3.72      1.02 o 
   1  -1  15        0.40        0.03      0.63 o 
   0   0  15        7.86       10.59      1.41 o 
   1   0  15       20.09       19.80      1.88 o 
   2   0  15        9.23       10.32      3.22 o 
   0   1  15        0.11        0.05      0.48 o 
   1   1  15       10.07       10.83      2.27 o 
   2   1  15        5.77        5.47      0.97 o 
   3   1  15        6.12        4.71      0.96 o 
   1   2  15        0.63        0.49      0.52 o 
   2   2  15       11.80       15.26      1.38 o 
   3   2  15       28.01       27.58      1.95 o 
   2   3  15        7.89        8.00      1.08 o 
                                                 
